# Supplementary material for: Overcoming C60-induced interfacial recombination in inverted perovskite solar cells by electron-transporting carborane
Source: Nat Commun. 2022 Dec 2;13:7454. doi: 10.1038/s41467-022-34203-x (PMC9718752; doi:10.1038/s41467-022-34203-x)
Supplement: Supplementary file 4 — Source Data [file 41467_2022_34203_MOESM4_ESM.xlsx]

## Sheet: Figure 1
Figure 1d						Figure 2a				Figure 2b				Figure 2c				Figure 2d							Figure 2e					Figure 2f										Figure 3b						Figure 3c
	CB-NH2		C60			CB-NH2	CB	Control		CB-NH2	CB	Control		CB-NH2	CB	Control		CB-NH2		CB		Control			CB-NH2		Control			CB-NH2				Control												CB-NH2		Control
			--
			--
Voltage	current	Voltage	current															Voltage	current	Voltage	current	Voltage	current		Time	PCE	Time	PCE																		Time	PCE	Time	PCE
V	mA/cm²	V	mA/cm²															V	mA/cm²	V	mA/cm²	V	mA/cm²		s	%	s	%												aging	PEAI	CB-NH2	LiF	Control		h		h
3	2291	0	-1.41349			1.168	1.114	1.128		81.82	80.45	81.15		22.48	21.35	21.53		1.2	12.9948	1.2	50.407	1.2	34.884		0.55206	23.6368	0.53161	21.8867		300	0.01469	305	1.47849e-05	300	0.01446	305	1.44947e-05			initial	1.6	3.38	1.31	0.43		0.00527	1	0.00607	1
2.98	2259	0.02	-0.39988			1.15	1.114	1.126		78.24	80.19	81.19		21.16	21.29	21.39		1.18	3.79032	1.18	34.7152	1.18	23.358		0.77503	23.4375	0.78251	21.696		310	0.05852	306	3.3527e-05	310	0.05779	306	3.28713e-05			50	1.22	3.17	1.14	0.39		0.00805	1.01638	0.00885	1
2.96	2230	0.04	0.98197			1.161	1.114	1.107		79.66	80.43	80.99		22.09	20.79	20.54		1.16	-3.8556	1.16	21.0461	1.16	13.2396		1.02638	23.3326	1.03782	21.5712		320	0.17837	307	6.47292e-05	320	0.17564	307	6.34683e-05			85	0.8	2.78	0.82	0.36		0.01083	1.017	0.01163	1.00024
2.94	2201	0.06	2.73206			1.17	1.114	1.126		82.66	80.95	77.63		23.05	21.49	20.29		1.14	-9.7461	1.14	9.45216	1.14	4.48188		1.27773	23.2739	1.29312	21.4817		330	0.32471	308	0.000111369	330	0.3203	308	0.000109207			100	0.42	2.5	0.54	0.32		0.01361	1.01811	0.01441	0.99963
2.92	2174	0.08	4.85037			1.154	1.102	1.093		81.15	82.83	77.46		22.22	20.05	19.08		1.12	-14.4024	1.12	0.11803	1.12	-3.06		1.533	23.2359	1.54839	21.4447		340	0.44475	309	0.000166043	340	0.44096	309	0.000162829			cooled	0.44	3.24	0.48	0.33		0.01638	1.01823	0.01718	0.99939
2.9	2148	0.1	7.33692			1.155	1.12	1.117		83.23	78.8	80.24		23.02	20.87	21.66		1.1	-17.646	1.1	-7.20197	1.1	-8.89236		1.78829	23.1928	1.80375	21.4156		350	0.51446	310	0.000240357	350	0.51171	310	0.000235718									0.01916	1.01885	0.01996	0.99878
2.88	2122	0.12	10.1917			1.156	1.117	1.108		82.05	81.68	79.17		22.54		20.33		1.08	-19.8186	1.08	-12.6823	1.08	-13.5456		2.03958	23.1704	2.05622	21.3923		360	0.58354	311	0.000386295	360	0.58251	311	0.000378844									0.02194	1.01898	0.02274	0.99878
2.86	2096	0.14	13.4147			1.151	1.114	1.115		82.14	81.91	80.32		22.5	22.23	20.83		1.06	-21.1752	1.06	-16.4148	1.06	-16.881		2.29496	23.1524	2.30642	21.3672		370	0.66435	312	0.000579315	370	0.66351	312	0.000568135									0.02472	1.0196	0.02552	0.9984
2.84	2071	0.16	17.006			1.151	1.113	1.114		80.23	81.11	79.82		21.76	22.31	20.6		1.04	-22.083	1.04	-18.7597	1.04	-19.1046		2.51046	23.1447	2.56118	21.3493		380	0.68304	313	0.000834392	380	0.68235	313	0.000818273									0.02749	1.01947	0.02829	0.99817
2.82	2044	0.18	20.9655			1.138	1.111	1.094		80.85	79.67	77.47		21.92	21.54	19.62		1.02	-22.593	1.02	-20.4403	1.02	-20.5836		2.72986	23.1498	2.81652	21.3186		390	0.7286	314	0.00116	390	0.7286	314	0.00113									0.03028	1.0196	0.03108	0.99817
2.8	2019	0.2	25.2932			1.132	1.11	1.115		79.88	79.43	78.31		20.72	17.81	20.75		1	-22.9296	1	-21.5053	1	-21.42		2.95324	23.1367	3.03904	21.3137		400	0.78536	315	0.00156	400	0.78572	315	0.00153									0.03306	1.02009	0.03386	0.99779
2.78	1994	0.22	30.2746			1.138		1.113		80.84	79.74	78.26		21.39	21.38	20.68		0.98	-23.1336	0.98	-22.1795	0.98	-21.9606		3.1766	23.1197	3.25456	21.3058		410	0.83048	316	0.00197	410	0.83166	316	0.00194									0.03583	1.02022	0.03663	0.99718
2.76	1968	0.24	35.6158			1.148		1.098		81.31		76.89		21.05	20.85	20.19		0.96	-23.2764	0.96	-22.6387	0.96	-22.2564		3.39906	23.1149	3.47394	21.2966		420	0.86394	317	0.0026	420	0.86445	317	0.00255									0.03861	1.02022	0.03941	0.99718
2.74	1912	0.26	41.271			1.15		1.112		81.77		77.67		21.22	20.78	20.39		0.94	-23.3376	0.94	-22.9611	0.94	-22.44		3.61844	23.108	3.6973	21.3017		430	0.8926	318	0.00329	430	0.89296	318	0.00323									0.04139	1.02083	0.04219	0.99718
2.72	1883	0.28	47.2015			1.147		1.122		80.25		79.85		21.95		21.48		0.92	-23.3784	0.92	-23.1468	0.92	-22.542		3.8419	23.0989	3.91672	21.2824		440	0.91201	319	0.00417	440	0.91156	319	0.00409									0.04417	1.02083	0.04497	0.99657
2.7	1859	0.3	53.3687			1.138		1.116		82.17		78.2		21.68		20.83		0.9	-23.4294	0.9	-23.2738	0.9	-22.6032		4.06534	23.0807	4.17214	21.271		450	0.92762	320	0.00511	450	0.92532	320	0.00501									0.04694	1.02096	0.04774	0.99633
2.68	1834	0.32	59.7495			1.14		1.113		82		77.97		21.71		20.28		0.88	-23.4294	0.88	-23.3324	0.88	-22.6338		4.28864	23.0834	4.42546	21.2733		460	0.93781	321	0.00635	460	0.93477	321	0.00623									0.04972	1.02096	0.05052	0.99595
2.66	1811	0.34	66.3216			1.135		1.116		83.22		76.64		22.58		19.58		0.86	-23.4498	0.86	-23.3715	0.86	-22.6746		4.53996	23.0896	4.67468	21.25		470	0.93924	322	0.00755	470	0.93554	322	0.00741									0.0525	1.02145	0.0533	0.99572
2.64	1788	0.36	73.0823			1.136				83.51				22.74				0.84	-23.4702	0.84	-23.4008	0.84	-22.7256		4.7953	23.0661	4.92604	21.2323		480	0.93766	323	0.00878	480	0.93565	323	0.00861									0.05528	1.02158	0.05608	0.99534
2.62	1765	0.38	80.0109			1.146				81.92				21.52				0.82	-23.46	0.82	-23.4203	0.82	-22.7358		5.04666	23.0765	5.14546	21.2394		490	0.93509	324	0.01048	490	0.93307	324	0.01029									0.05806	1.0217	0.05886	0.99511
2.6	1742	0.4	87.1165			1.154				84.3				22.96				0.8	-23.4804	0.8	-23.4594	0.8	-22.7664		5.302	23.0719	5.36828	21.2318		500	0.93007	325	0.01231	500	0.92806	325	0.01209									0.06083	1.0217	0.06163	0.99473
2.58	1719	0.42	94.4086			1.154				84.48				23.02				0.78	-23.4906	0.78	-23.4985	0.78	-22.7868		5.55736	23.0795	5.59172	21.2222		510	0.92368	326	0.01497	510	0.92196	326	0.01471									0.06361	1.02232	0.06441	0.99389
2.56	1696	0.44	102.389			1.15				84.27				22.94				0.76	-23.511	0.76	-23.5083	0.76	-22.8072		5.81268	23.0688	5.81506	21.2401		520	0.92041	327	0.01791	520	0.91618	327	0.01761									0.06639	1.0222	0.06719	0.99412
2.54	1674	0.46	110.244															0.74	-23.511	0.74	-23.5278	0.74	-22.848		6.06792	23.093	6.03852	21.2352		530	0.92003	328	0.02065	530	0.91554	328	0.02031									0.06917	1.02244	0.06997	0.99351
2.52	1640	0.48	117.993															0.72	-23.5212	0.72	-23.5571	0.72	-22.8888		6.32312	23.0798	6.26192	21.2228		540	0.92154	329	0.02412	540	0.91795	329	0.02373									0.07194	1.02244	0.07274	0.99351
2.5	1618	0.5	125.624															0.7	-23.5416	0.7	-23.5864	0.7	-22.9194		6.57448	23.0728	6.48534	21.2021		550	0.92161	330	0.02818	550	0.91858	330	0.02774									0.07472	1.02232	0.07552	0.9929
2.48	1596	0.52	133.144															0.68	-23.5518	0.68	-23.606	0.68	-22.9194		6.79586	23.0714	6.70474	21.2052		560	0.9226	331	0.03179	560	0.91751	331	0.0313									0.0775	1.02244	0.0783	0.9929
2.46	1573	0.54	140.633															0.66	-23.562	0.66	-23.6157	0.66	-22.9704		7.01728	23.0585	6.92812	21.2053		570	0.92166	332	0.03585	570	0.91639	332	0.03531									0.08028	1.02269	0.08108	0.9929
2.44	1551	0.56	148.032															0.64	-23.5722	0.64	-23.6353	0.64	-22.9806		7.2327	23.0686	7.14758	21.2132		580	0.91925	333	0.04	580	0.91216	333	0.0394									0.08306	1.02269	0.08386	0.9929
2.42	1529	0.58	155.352															0.62	-23.5722	0.62	-23.6548	0.62	-22.9806		7.4561	23.0571	7.37096	21.211		590	0.91683	334	0.04416	590	0.9114	334	0.04351									0.08583	1.02319	0.08663	0.99351
2.4	1507	0.6	162.716															0.6	-23.5926	0.6	-23.6451	0.6	-23.0214		7.70736	23.0734	7.59438	21.1934		600	0.90193	335	0.04896	600	0.89879	335	0.04826									0.08861	1.02319	0.08941	0.99412
2.38	1484	0.62	170.082															0.58	-23.5926	0.58	-23.6353	0.58	-23.052		7.96274	23.0706	7.81772	21.2167		610	0.89685	336	0.05342	610	0.89723	336	0.05265									0.09139	1.02319	0.09219	0.99497
2.36	1462	0.64	177.438															0.56	-23.613	0.56	-23.6451	0.56	-23.0622		8.21402	23.086	8.06902	21.1951		620	0.89989	337	0.05756	620	0.90131	337	0.05675									0.09417	1.02319	0.09497	0.99595
2.34	1440	0.66	184.778															0.54	-23.6334	0.54	-23.6451	0.54	-23.103		8.46542	23.0605	8.32236	21.1951		630	0.90077	338	0.06252	630	0.90173	338	0.06165									0.09694	1.02331	0.09774	0.9968
2.32	1418	0.68	192.272															0.52	-23.6334	0.52	-23.6451	0.52	-23.1336		8.68884	23.0505	8.5757	21.1934		640	0.90868	339	0.06799	640	0.90435	339	0.06706									0.09972	1.02331	0.10052	0.99657
2.3	1397	0.7	199.881															0.5	-23.6538	0.5	-23.6548	0.5	-23.1438		8.90826	23.0464	8.83108	21.1816		650	0.90765	340	0.07409	650	0.90164	340	0.07309									0.1025	1.02331	0.1033	0.99718
2.28	1375	0.72	207.482															0.48	-23.6436	0.48	-23.6646	0.48	-23.1438		9.13152	23.0401	9.08236	21.2045		660	0.91251	341	0.07993	660	0.89662	341	0.07886									0.10528	1.02331	0.10608	0.99779
2.26	1353	0.74	215.346															0.46	-23.6844	0.46	-23.6744	0.46	-23.1744		9.34894	23.0339	9.30294	21.1826		670	0.90303	342	0.08611	670	0.88177	342	0.08497									0.10806	1.02344	0.10886	0.9984
2.24	1332	0.76	223.363															0.44	-23.7048	0.44	-23.6939	0.44	-23.1744		9.57034	23.0408	9.52516	21.1701		680	0.88913	343	0.09273	680	0.86772	343	0.09152									0.11083	1.02344	0.11163	0.99901
2.22	1310	0.78	231.462															0.42	-23.7354	0.42	-23.7135	0.42	-23.1846		9.79404	23.0281	9.74854	21.1593		690	0.87359	344	0.0982	690	0.85168	344	0.09693									0.11361	1.02356	0.11441	0.99963
2.2	1289	0.8	239.825															0.4	-23.7048	0.4	-23.7232	0.4	-23.205		10.0171	23.0371	9.97192	21.1544		700	0.85697	345	0.10431	700	0.83933	345	0.10299									0.11639	1.02344	0.11719	1.00047
2.18	1267	0.82	248.464															0.38	-23.715	0.38	-23.7232	0.38	-23.2254		10.2405	23.0353	10.1893	21.1468		710	0.8443	346	0.11078	710	0.83357	346	0.1094									0.11917	1.02356	0.11997	1.00047
2.16	1246	0.84	257.437															0.36	-23.7354	0.36	-23.7135	0.36	-23.2458		10.464	23.0565	10.4108	21.1816		720	0.83501	347	0.11759	720	0.83064	347	0.11614									0.12194	1.02356	0.12274	1.00108
2.14	1225	0.86	265.865															0.34	-23.7354	0.34	-23.6939	0.34	-23.256		10.6874	23.0456	10.6342	21.156		730	0.8253	348	0.12424	730	0.82848	348	0.12274									0.12472	1.02356	0.12552	1.0017
2.12	1204	0.88	274.593															0.32	-23.7558	0.32	-23.6939	0.32	-23.2764		10.9387	23.0393	10.8578	21.1777		740	0.82273	349	0.13088	740	0.83103	349	0.12932									0.1275	1.02368	0.1283	1.00207
2.1	1184	0.9	283.564															0.3	-23.766	0.3	-23.6841	0.3	-23.307		11.194	23.0394	11.0813	21.1762		750	0.81577	350	0.13853	750	0.82648	350	0.13691									0.13028	1.02368	0.13108	1.00207
2.08	1163	0.92	292.961															0.28	-23.766	0.28	-23.6841	0.28	-23.307		11.4473	23.0298	11.3047	21.166		760	0.80335	351	0.14665	760	0.81763	351	0.14497									0.13306	1.02368	0.13386	1.00207
2.06	1142	0.94	302.733															0.26	-23.7558	0.26	-23.6841	0.26	-23.3274		11.6992	23.0281	11.528	21.1679		770	0.77335	352	0.1544	770	0.79362	352	0.15266									0.13583	1.02368	0.13663	1.00207
2.04	1122	0.96	312.865															0.24	-23.7456	0.24	-23.6939	0.24	-23.3478		11.9505	23.0197	11.7794	21.1453		780	0.65958	353	0.16231	780	0.69341	353	0.16052									0.13861	1.02381	0.13941	1.00146
2.02	1102	0.98	323.396															0.22	-23.7762	0.22	-23.7135	0.22	-23.358		12.1699	23.012	12.0307	21.1532		790	0.44743	354	0.17165	790	0.48928	354	0.1698									0.14139	1.02381	0.14219	1.0017
2	1081	1	334.494															0.2	-23.7966	0.2	-23.7037	0.2	-23.3784		12.3893	23.0092	12.286	21.1484		800	0.23682	355	0.18123	800	0.26247	355	0.17933									0.14417	1.02381	0.14497	1.00146
1.98	1061	1.02	345.96															0.18	-23.8068	0.18	-23.7135	0.18	-23.3886		12.6127	23.0249	12.5354	21.1547		810	0.09881	356	0.19005	810	0.10598	356	0.1881									0.14694	1.02393	0.14774	1.00085
1.96	1041	1.04	357.693															0.16	-23.817	0.16	-23.7037	0.16	-23.3886		12.8341	23.0118	12.7588	21.1472		820	0.0248	357	0.19744	820	0.0247	357	0.19545									0.14972	1.02343	0.15052	1.00085
1.94	1021	1.06	369.767															0.14	-23.7966	0.14	-23.7135	0.14	-23.409		13.0575	23.0185	12.9782	21.1548		830	0.01265	358	0.20449	830	0.01217	358	0.20248									0.1525	1.02343	0.1533	1.00085
1.92	1001	1.08	382.345															0.12	-23.8068	0.12	-23.7135	0.12	-23.4192		13.2809	23.0273	13.1965	21.1411		840	0.00309	359	0.21231	840	0.00284	359	0.21026									0.15528	1.02356	0.15608	1.00047
1.9	981.9	1.1	395.125															0.1	-23.7762	0.1	-23.733	0.1	-23.4396		13.5044	23.0399	13.4159	21.1624		850	0.00098322	360	0.22242	850	0.000880093	360	0.22033									0.15806	1.02356	0.15886	1.00047
1.88	962.3	1.12	408.107															0.08	-23.766	0.08	-23.7623	0.08	-23.4498		13.7277	23.0283	13.6394	21.148				361	0.23136			361	0.22924									0.16083	1.02356	0.16163	0.99986
1.86	942.7	1.14	421.343															0.06	-23.7762	0.06	-23.7721	0.06	-23.46		13.9511	23.0239	13.8906	21.1448				362	0.24069			362	0.23854									0.16361	1.02356	0.16441	0.99986
1.84	923.4	1.16	434.462															0.04	-23.8068	0.04	-23.7916	0.04	-23.4804		14.1706	23.0162	14.142	21.1388				363	0.25138			363	0.24919									0.16639	1.02356	0.16719	0.99901
1.82	904.2	1.18	447.567															0.02	-23.8068	0.02	-23.7818	0.02	-23.4906		14.4251	23.0138	14.3932	21.1427				364	0.26231			364	0.26009									0.16917	1.02356	0.16997	0.99925
1.8	885	1.2	460.814															0	-23.8272	0	-23.7721	0	-23.511		14.6764	23.0281	14.617	21.1286				365	0.27373			365	0.27148									0.17194	1.02356	0.17274	0.99925
1.78	866.1	1.22	474.167															-0.02	-23.8272	-0.02	-23.8209	-0.02	-23.511		14.9316	23.023	14.872	21.1225				366	0.28741			366	0.28513									0.17472	1.02368	0.17552	0.99864
1.76	847.3	1.24	487.583															-0.04	-23.8272	-0.04	-23.7916	-0.04	-23.5314		15.187	23.0115	15.0955	21.1185				367	0.30107			367	0.29875									0.1775	1.02368	0.1783	0.99803
1.74	828.7	1.26	501.138															-0.06	-23.8272	-0.06	-23.8014	-0.06	-23.5518		15.4383	23.0194	15.348	21.1101				368	0.31388			368	0.31153									0.18028	1.02368	0.18108	0.99803
1.72	810.2	1.28	515.059															-0.08	-23.8272	-0.08	-23.7916	-0.08	-23.5518		15.6897	23.0183	15.5701	21.1126				369	0.32738			369	0.325									0.18306	1.02368	0.18386	0.99803
1.7	791.9	1.3	529.047															-0.1	-23.8578	-0.1	-23.7916	-0.1	-23.5722		15.9131	23.0216	15.7935	21.1317				370	0.34231			370	0.3399									0.18583	1.02368	0.18663	0.99741
1.68	773.9	1.32	542.944																	-0.12	-23.7916				16.1365	23.0177	16.013	21.1335				371	0.35609			371	0.35366									0.18861	1.02356	0.18941	0.99741
1.66	755.9	1.34	556.945																	-0.14	-23.8014				16.3539	23.0109	16.2347	21.1267				372	0.36958			372	0.36712									0.19139	1.02356	0.19219	0.9968
1.64	738.2	1.36	571.2																	-0.16	-23.7916				16.5733	23.0013	16.4581	21.1164				373	0.38202			373	0.37954									0.19417	1.02356	0.19497	0.9968
1.62	720.4	1.38	585.452																	-0.18	-23.7916				16.8206	23.0146	16.6776	21.1261				374	0.39326			374	0.39077									0.19694	1.02356	0.19774	0.99619
1.6	702.9	1.4	600.583																	-0.2	-23.7916				17.068	23.0141	16.901	21.1052				375	0.40524			375	0.40274									0.19972	1.02356	0.20052	0.99619
1.58	685.3	1.42	613.97																						17.3187	23.0301	17.1485	21.1108				376	0.41903			376	0.41652									0.2025	1.02368	0.2033	0.99619
1.56	667.7	1.44	627.859																						17.5381	23.0115	17.4017	21.1068				377	0.43366			377	0.43114									0.20528	1.02368	0.20608	0.99558
1.54	650.7	1.46	642.957																						17.7575	23.0109	17.6549	21.125				378	0.45135			378	0.44881									0.20806	1.02331	0.20886	0.99558
1.52	633.5	1.48	659.611																						17.9789	23.012	17.9063	21.1027				379	0.46679			379	0.46426									0.21083	1.02368	0.21163	0.9952
1.5	617	1.5	675.047																						18.2283	23.0261	18.1257	21.1286				380	0.48143			380	0.47889									0.21361	1.0238	0.21441	0.99497
1.48	600.1	1.52	693.629																						18.4796	23.0407	18.3451	21.1089				381	0.49752			381	0.49498									0.21639	1.02343	0.21719	0.99435
1.46	583.5	1.54	713.317																						18.7309	23.0322	18.5645	21.1184				382	0.51			382	0.50746									0.21917	1.02331	0.21997	0.99435
1.44	567.1	1.56	733.679																						18.9822	23.0241	18.8119	21.126				383	0.51977			383	0.51722									0.22194	1.02331	0.22274	0.99374
1.42	551	1.58	754.639																						19.2051	23.0166	19.0627	21.1161				384	0.53081			384	0.52826									0.22472	1.02331	0.22552	0.99351
1.4	535	1.6	775.645																						19.4285	23.0082	19.314	21.1298				385	0.54553			385	0.54297									0.2275	1.02331	0.2283	0.99336
1.38	519.1	1.62	797.449																						19.6499	23.0183	19.5374	21.1174				386	0.55923			386	0.55665									0.23028	1.02343	0.23108	0.99336
1.36	503.4	1.64	819.594																						19.8664	23.0176	19.7608	21.1403				387	0.57373			387	0.57114									0.23306	1.02331	0.23386	0.99252
1.34	488.1	1.66	841.718																						20.0898	23.011	19.9816	21.1257				388	0.58801			388	0.58541									0.23583	1.02331	0.23663	0.99275
1.32	472.6	1.68	863.834																						20.3132	23.0185	20.205	21.1337				389	0.60354			389	0.60092									0.23861	1.02331	0.23941	0.99252
1.3	457.7	1.7	885.065																						20.5366	23.0064	20.4284	21.1351				390	0.62175			390	0.61911									0.24139	1.02331	0.24219	0.99313
1.28	442.9	1.72	897.288																						20.76	23.0323	20.6518	21.1381				391	0.64142			391	0.63876									0.24417	1.02331	0.24497	0.99374
1.26	428.5	1.74	913.104																						20.9834	23.0197	20.8712	21.1461				392	0.65997			392	0.65729									0.24694	1.02331	0.24774	0.99459
1.24	413.8	1.76	933.839																						21.2068	23.0196	21.1186	21.1391				393	0.67128			393	0.6686									0.24972	1.02331	0.25052	0.99497
1.22	399.8	1.78	955.545																						21.4302	23.0371	21.374	21.1221				394	0.68308			394	0.6804									0.2525	1.02331	0.2533	0.99558
1.2	385.9	1.8	978.697																						21.6536	23.0329	21.6252	21.1185				395	0.70251			395	0.69983									0.25528	1.02331	0.25608	0.99642
1.18	372.1	1.82	1000.76																						21.8774	23.0179	21.8806	21.1187				396	0.72089			396	0.71821									0.25806	1.02318	0.25886	0.9968
1.16	358.6	1.84	1025.45																						22.1282	23.0398	22.1352	21.1305				397	0.73135			397	0.72867									0.26083	1.02331	0.26163	0.99704
1.14	345.3	1.86	1052.3																						22.3836	23.0308	22.3866	21.1282				398	0.75247			398	0.74981									0.26361	1.02331	0.26441	0.99826
1.12	332.2	1.88	1080.23																						22.639	23.0241	22.606	21.1324				399	0.77923			399	0.77659									0.26639	1.02268	0.26719	0.99887
1.1	319.6	1.9	1096.73																						22.8944	23.0235	22.8294	21.1276				400	0.80739			400	0.80477									0.26917	1.02318	0.26997	0.99925
1.08	307.1	1.92	1123.05																						23.1436	23.016	23.0508	21.114				401	0.83695			401	0.83436									0.27194	1.02281	0.27274	1.0001
1.06	295	1.94	1148.67																						23.361	23.0182	23.2722	21.1382				402	0.86793			402	0.86537									0.27472	1.0233	0.27552	1.00071
1.04	282.9	1.96	1176.87																						23.5844	23.0235	23.4956	21.1142				403	0.89801			403	0.89548									0.2775	1.02318	0.2783	1.00071
1.02	271.3	1.98	1207.04																						23.8078	23.0058	23.719	21.133				404	0.92882			404	0.92632									0.28028	1.0233	0.28108	1.00132
1	259.8	2	1239.9																						24.0312	23.0143	23.9384	21.121				405	0.95912			405	0.95664									0.28306	1.02318	0.28386	1.00193
0.98	248.7	2.02	1270.16																						24.2546	23.0314	24.1618	21.1234				406	0.98891			406	0.98646									0.28583	1.02318	0.28663	1.00231
0.96	238.1	2.04	1300.22																						24.478	23.0314	24.3848	21.129				407	1.0184			407	1.01597									0.28861	1.02318	0.28941	1.00254
0.94	227.6	2.06	1331.6																						24.7016	23.0309	24.6084	21.1221				408	1.04945			408	1.04704									0.29139	1.02293	0.29219	1.00316
0.92	217.5	2.08	1360.78																						24.9208	23.0185	24.8316	21.1391				409	1.08287			409	1.08048									0.29417	1.02306	0.29497	1.00316
0.9	207.7	2.1	1386.37																						25.1442	23.0318	25.0552	21.1124				410	1.11158			410	1.10922									0.29694	1.02293	0.29774	1.00353
0.88	198.2	2.12	1409.74																						25.3622	23.0159	25.3094	21.1383				411	1.14395			411	1.14161									0.29972	1.02306	0.30052	1.00377
0.86	189	2.14	1436.75																						25.6134	23.0176	25.5608	21.1209				412	1.17856			412	1.17626									0.3025	1.02306	0.3033	1.00414
0.84	180.1	2.16	1464.67																						25.8648	23.0224	25.8142	21.1221				413	1.21199			413	1.20973									0.30528	1.02306	0.30608	1.00438
0.82	171.6	2.18	1488.98																						26.1202	23.0402	26.0674	21.1248				414	1.24527			414	1.24305									0.30806	1.02293	0.30886	1.00353
0.8	163.2	2.2	1516.49																						26.3754	23.0433	26.3188	21.119				415	1.27994			415	1.27777									0.31083	1.02293	0.31163	1.00353
0.78	155.1	2.22	1545.15																						26.632	23.0396	26.5382	21.1191				416	1.31588			416	1.31375									0.31361	1.02293	0.31441	1.00377
0.76	147.4	2.24	1574.69																						26.8862	23.0322	26.7596	21.1315				417	1.35114			417	1.34908									0.31639	1.02293	0.31719	1.00316
0.74	140	2.26	1588.2																						27.1414	23.0343	26.981	21.1258				418	1.38509			418	1.38308									0.31917	1.02293	0.31997	1.00292
0.72	132.9	2.28	1604.72																						27.3968	23.0309	27.2038	21.1474				419	1.42065			419	1.41871									0.32194	1.02243	0.32274	1.00254
0.7	126	2.3	1632.58																						27.65	23.0433	27.4232	21.1325				420	1.45344			420	1.45156									0.32472	1.02293	0.32552	1.00254
0.68	119.5	2.32	1676.88																						27.8734	23.0439	27.6466	21.1221				421	1.49088			421	1.48907									0.3275	1.02243	0.3283	1.00254
0.66	113.2	2.34	1719.49																						28.096	23.0484	27.898	21.1287				422	1.52804			422	1.52629									0.33028	1.02243	0.33108	1.00193
0.64	107	2.36	1753.33																						28.3194	23.0362	28.1474	21.0996				423	1.56421			423	1.56252									0.33306	1.02243	0.33386	1.0017
0.62	101.2	2.38	1786.86																						28.5388	23.0405	28.4006	21.1152				424	1.60039			424	1.59875									0.33583	1.02231	0.33663	1.00108
0.6	95.78	2.4	1823.94																						28.7622	23.0353	28.652	21.1018				425	1.63789			425	1.6363									0.33861	1.02231	0.33941	1.00108
0.58	90.47	2.42	1853.69																						28.9856	23.0343	28.8714	21.112				426	1.67452			426	1.67298									0.34139	1.02231	0.34219	1.00108
0.56	85.36	2.44	1893.31																						29.2074	23.0323	29.0908	21.1223				427	1.71012			427	1.70862									0.34417	1.02231	0.34497	1.00071
0.54	80.49	2.46	1928.86																						29.4306	23.0346	29.3102	21.1095				428	1.74627			428	1.7448									0.34694	1.02219	0.34774	1.00071
0.52	75.82	2.48	1964.74																						29.654	23.0391	29.5336	21.0929				429	1.77993			429	1.77849									0.34972	1.02219	0.35052	1.0001
0.5	71.31	2.5	1993.77																						29.8756	23.0286	29.7844	21.1041				430	1.80693			430	1.80551									0.3525	1.02231	0.3533	1.0001
0.48	67.11	2.52	2021.93																						30.097	23.0401	30.0396	21.0989				431	1.83156			431	1.83015									0.35528	1.02231	0.35608	0.99986
0.46	62.94	2.54	2043.94																						30.3482	23.0363	30.291	21.0932				432	1.87271			432	1.87133									0.35806	1.02231	0.35886	0.99948
0.44	58.98	2.56	2070.89																						30.5996	23.0311	30.5464	21.0925				433	1.91116			433	1.90981									0.36083	1.02219	0.36163	0.99948
0.42	55.13	2.58	2095.02																						30.8534	23.0339	30.8018	21.1025				434	1.94684			434	1.94552									0.36361	1.02231	0.36441	0.99887
0.4	51.45	2.6	2121.31																						31.1066	23.0287	31.057	21.088				435	1.98615			435	1.98486									0.36639	1.02231	0.36719	0.99887
0.38	48.01	2.62	2148.69																						31.326	23.0173	31.3082	21.0929				436	2.02948			436	2.02821									0.36917	1.02231	0.36997	0.99826
0.36	44.64	2.64	2174.33																						31.5474	23.0211	31.528	21.104				437	2.07389			437	2.07266									0.37194	1.02219	0.37274	0.99826
0.34	41.43	2.66	2198.6																						31.7668	23.0225	31.7512	21.1034				438	2.11305			438	2.11185									0.37472	1.02169	0.37552	0.99765
0.32	38.38	2.68	2240.83																						31.9862	23.0264	31.9706	21.0967				439	2.15089			439	2.14972									0.3775	1.02169	0.3783	0.99788
0.3	35.39	2.7	2290.37																						32.2096	23.0273	32.19	21.1164				440	2.19446			440	2.19332									0.38028	1.02169	0.38108	0.99765
0.28	32.48	2.72	2324.7																						32.457	23.0261	32.4134	21.1116				441	2.23761			441	2.2365									0.38306	1.02157	0.38386	0.99727
0.26	29.71	2.74	2353.75																						32.7124	23.0438	32.6362	21.1095				442	2.28398			442	2.2829									0.38583	1.02157	0.38663	0.99704
0.24	27.03	2.76	2375.95																						32.9636	23.0281	32.8598	21.1105				443	2.33119			443	2.33014									0.38861	1.02157	0.38941	0.99642
0.22	24.41	2.78	2402.8																						33.215	23.0306	33.1076	21.0979				444	2.37738			444	2.37636									0.39139	1.02157	0.39219	0.99642
0.2	21.89	2.8	2427.96																						33.4344	23.047	33.3624	21.1001				445	2.42551			445	2.42452									0.39417	1.02157	0.39497	0.99581
0.18	19.47	2.82	2452.26																						33.657	23.0498	33.6176	21.1044				446	2.46885			446	2.46787									0.39694	1.02169	0.39774	0.99581
0.16	17.13	2.84	2484.59																						33.8804	23.055	33.869	21.1293				447	2.51831			447	2.51735									0.39972	1.02157	0.40052	0.9952
0.14	14.83	2.86	2513.05																						34.1	23.0472	34.1224	21.1129				448	2.56855			448	2.56762									0.4025	1.02169	0.4033	0.99459
0.12	12.61	2.88	2539.38																						34.3232	23.0481	34.3438	21.1437				449	2.61888			449	2.61796									0.40528	1.02157	0.40608	0.99459
0.1	10.41	2.9	2558.43																						34.5428	23.0441	34.5652	21.1092				450	2.67124			450	2.67034									0.40806	1.02157	0.40886	0.99459
0.08	8.274	2.92	2587.32																						34.7662	23.0477	34.7888	21.0995				451	2.72572			451	2.72484									0.41083	1.02169	0.41163	0.99398
0.06	6.189	2.94	2619.3																						35.0174	23.0447	35.01	21.1055				452	2.77805			452	2.77717									0.41361	1.02157	0.41441	0.99398
0.04	4.114	2.96	2652.03																						35.2728	23.0411	35.2276	21.0942				453	2.82654			453	2.82566									0.41639	1.02157	0.41719	0.99336
0.02	2.062	2.98	2693.07																						35.528	23.0342	35.4468	21.0842				454	2.87872			454	2.87782									0.41917	1.02157	0.41997	0.99336
0	0.00694	3	2739.11																						35.7834	23.0391	35.6982	21.1005				455	2.93069			455	2.92978									0.42194	1.02169	0.42274	0.99421
		3.02	2789.35																						36.0388	23.046	35.9536	21.068				456	2.98455			456	2.98362									0.42472	1.02157	0.42552	0.9952
		3.04	2841.82																						36.2824	23.0432	36.209	21.0989				457	3.03902			457	3.03806									0.4275	1.02119	0.4283	0.99581
		3.06	2899.28																						36.5038	23.0438	36.4642	21.097				458	3.09251			458	3.09152									0.43028	1.02132	0.43108	0.99642
		3.08	2956.43																						36.7252	23.0564	36.7196	21.1082				459	3.14575			459	3.14471									0.43306	1.02119	0.43386	0.99704
		3.1	3011.22																						36.9446	23.0469	36.9748	21.119				460	3.19881			460	3.19773									0.43583	1.02119	0.43663	0.99704
		3.12	3062.64																						37.164	23.0419	37.2262	21.1231				461	3.25386			461	3.25273									0.43861	1.02119	0.43941	0.99826
		3.14	3115.91																						37.3874	23.0425	37.4794	21.1127				462	3.30956			462	3.30837									0.44139	1.02119	0.44219	0.99826
		3.16	3164.68																						37.6108	23.0508	37.701	21.0987				463	3.36558			463	3.36433									0.44417	1.02132	0.44497	0.99911
		3.18	3206.47																						37.8624	23.0542	37.9242	21.0823				464	3.42002			464	3.41872									0.44694	1.02119	0.44774	0.99972
		3.2	3244.02																						38.1176	23.0317	38.1478	21.105				465	3.47391			465	3.47255									0.44972	1.02069	0.45052	1.0001
		3.22	3276.8																						38.3728	23.0484	38.3716	21.1092				466	3.52906			466	3.52764									0.4525	1.02082	0.4533	1.00071
		3.24	3307.82																						38.6202	23.0367	38.5946	21.1231				467	3.58187			467	3.58039									0.45528	1.02082	0.45608	1.00094
		3.26	3334.86																						38.8754	23.0356	38.818	21.1223				468	3.63708			468	3.63553									0.45806	1.02082	0.45886	1.00132
		3.28	3351.52																						39.0978	23.0501	39.0374	21.1258				469	3.69263			469	3.69102									0.46083	1.02082	0.46163	1.00193
		3.3	3375.15																						39.3212	23.0456	39.2608	21.1175				470	3.74617			470	3.74449									0.46361	1.02094	0.46441	1.00193
		3.32	3401.49																						39.5446	23.0351	39.4842	21.1191				471	3.80072			471	3.79899									0.46639	1.02094	0.46719	1.00278
		3.34	3430.94																						39.7642	23.0322	39.7036	21.1121				472	3.85821			472	3.85642									0.46917	1.02094	0.46997	1.00316
		3.36	3460.5																						39.9874	23.0328	39.927	21.1082				473	3.91357			473	3.91173									0.47194	1.02082	0.47274	1.00401
		3.38	3500.36																						40.2068	23.0343	40.1484	21.1055				474	3.96965			474	3.96777									0.47472	1.02094	0.47552	1.00377
		3.4	3535.04																						40.4274	23.0334	40.3718	21.1075				475	4.02769			475	4.02577									0.4775	1.02094	0.4783	1.00438
		3.42	3575.85																						40.6496	23.0384	40.5952	21.1056				476	4.08384			476	4.0819									0.48028	1.02044	0.48108	1.00462
		3.44	3619.52																						40.8732	23.0405	40.845	21.1231				477	4.14044			477	4.13848									0.48306	1.02044	0.48386	1.00523
		3.46	3669.8																						41.0964	23.0289	41.0962	21.1001				478	4.19898			478	4.197									0.48583	1.02044	0.48663	1.00499
		3.48	3718.54																						41.32	23.019	41.3516	21.1197				479	4.25649			479	4.25452									0.48861	1.02057	0.48941	1.0056
		3.5	3767.46																						41.5432	23.0317	41.569	21.1126				480	4.31508			480	4.3131									0.49139	1.02057	0.49219	1.00584
		3.52	3821.06																						41.7974	23.0289	41.7904	21.1293				481	4.37375			481	4.37177									0.49417	1.02069	0.49497	1.0056
		3.54	3873.76																						42.0488	23.0173	42.0098	21.1209				482	4.43274			482	4.43075									0.49694	1.02057	0.49774	1.00645
		3.56	3929.38																						42.2962	23.0292	42.2284	21.1082				483	4.49112			483	4.4891									0.49972	1.02057	0.50052	1.00584
		3.58	3977.31																						42.5198	23.032	42.452	21.0979				484	4.5485			484	4.54645									0.5025	1.02069	0.5033	1.0056
		3.6	4027.25																						42.743	23.0439	42.7034	21.0992				485	4.6058			485	4.60371									0.50528	1.02019	0.50608	1.0056
		3.62	4065.08																						42.9624	23.0289	42.9586	21.096				486	4.65233			486	4.65021									0.50806	1.02019	0.50886	1.00523
		3.64	4102.11																						43.1858	23.0309	43.214	21.1063				487	4.70454			487	4.70238									0.51083	1.02032	0.51163	1.00523
		3.66	4138.25																						43.4092	23.0151	43.4662	21.1003				488	4.76116			488	4.75893									0.51361	1.02019	0.51441	1.00523
		3.68	4176.67																						43.6286	23.0255	43.7216	21.128				489	4.81457			489	4.81229									0.51639	1.02019	0.51719	1.00523
		3.7	4215.38																						43.852	23.0273	43.977	21.1158				490	4.87437			490	4.87201									0.51917	1.02032	0.51997	1.00462
		3.72	4259.15																						44.0754	23.0318	44.2282	21.1218				491	4.93194			491	4.9295									0.52194	1.02032	0.52274	1.00462
		3.74	4308.05																						44.2948	23.0351	44.4476	21.1065				492	4.98691			492	4.98439									0.52472	1.01982	0.52552	1.00401
		3.76	4357.32																						44.5182	23.0317	44.671	21.1055				493	5.04579			493	5.04318									0.5275	1.01982	0.5283	1.00401
		3.78	4407.65																						44.7416	23.036	44.8926	21.1181				494	5.10336			494	5.10066									0.53028	1.01994	0.53108	1.00401
		3.8	4458.2																						44.9952	23.0396	45.116	21.1075				495	5.16457			495	5.16177									0.53306	1.01982	0.53386	1.00401
		3.82	4508.35																						45.2462	23.0244	45.3354	21.1011				496	5.22287			496	5.21998									0.53583	1.01994	0.53663	1.00339
		3.84	4555.58																						45.5016	23.025	45.5548	21.1108				497	5.28225			497	5.27926									0.53861	1.01994	0.53941	1.00339
		3.86	4604.22																						45.7528	23.0273	45.7782	21.1158				498	5.3401			498	5.337									0.54139	1.01982	0.54219	1.00339
		3.88	4648.93																						46.0082	23.0322	46.002	21.1159				499	5.39803			499	5.39483									0.54417	1.01982	0.54497	1.00278
		3.9	4702.35																						46.2576	23.0367	46.2252	21.1129				500	5.45583			500	5.45252									0.54694	1.01944	0.54774	1.00302
		3.92	4756.43																						46.471	23.0374	46.4764	21.1201				501	5.51193			501	5.50852									0.54972	1.01957	0.55052	1.00278
		3.94	4811.72																						46.7184	23.0186	46.7318	21.1116				502	5.56807			502	5.56455									0.5525	1.01944	0.5533	1.00217
		3.96	4862.59																						46.9696	23.0245	46.983	21.1116				503	5.62686			503	5.62323									0.55528	1.01957	0.55608	1.00217
		3.98	4901.98																						47.2204	23.0266	47.2308	21.1207				504	5.68171			504	5.67799									0.55806	1.01969	0.55886	1.00156
		4	4946.08																						47.4438	23.0197	47.4538	21.1071				505	5.74057			505	5.73675									0.56083	1.01969	0.56163	1.00179
		4.02	4979.89																						47.6652	23.0179	47.6772	21.1009				506	5.80189			506	5.79795									0.56361	1.01957	0.56441	1.00094
		4.04	5012.85																						47.8866	23.034	47.8966	21.1002				507	5.86063			507	5.85659									0.56639	1.01957	0.56719	1.00094
		4.06	5049.71																						48.1102	23.0211	48.12	21.1119				508	5.91795			508	5.9138									0.56917	1.01969	0.56997	1.00118
		4.08	5088.99																						48.3534	23.0182	48.3354	21.1324				509	5.9781			509	5.97384									0.57194	1.01969	0.57274	1.00057
		4.1	5124.23																						48.6088	23.0345	48.5868	21.1076				510	6.03676			510	6.0324									0.57472	1.01931	0.57552	1.00033
		4.12	5165.64																						48.86	23.039	48.8422	21.1287				511	6.09661			511	6.09215									0.5775	1.01919	0.5783	1.00033
		4.14	5204.84																						49.1154	23.0301	49.0964	21.1127				512	6.15814			512	6.15356									0.58028	1.01931	0.58108	0.99972
		4.16	5240.86																						49.3692	23.0208	49.3478	21.1194				513	6.21604			513	6.21135									0.58306	1.01919	0.58386	0.99972
		4.18	5276.13																						49.6206	23.02	49.5992	21.1059				514	6.27281			514	6.26801									0.58583	1.01919	0.58663	0.99911
		4.2	5311.67																						49.84	23.0211	49.8226	21.1139				515	6.33131			515	6.32638									0.58861	1.01931	0.58941	0.9985
		4.22	5339.14																						50.0596	23.0081	50.046	21.1169				516	6.39043			516	6.38538									0.59139	1.01944	0.59219	0.9985
		4.24	5363.8																						50.279	23.0159	50.2652	21.1073				517	6.4387			517	6.43354									0.59417	1.01944	0.59497	0.9985
		4.26	5391.78																						50.5024	23.014	50.4848	21.098				518	6.49398			518	6.48869									0.59694	1.01944	0.59774	0.99788
		4.28	5414.94																						50.7258	23.0294	50.7082	21.0982				519	6.54763			519	6.54222									0.59972	1.01894	0.60052	0.99788
		4.3	5442.91																						50.949	23.0191	50.9262	21.0934				520	6.60629			520	6.60074									0.6025	1.01894	0.6033	0.99727
		4.32	5469																						51.1926	23.0276	51.1496	21.1034				521	6.66549			521	6.65979									0.60528	1.01906	0.60608	0.99751
		4.34	5501.37																						51.4438	23.0235	51.401	21.0951				522	6.72612			522	6.72027									0.60806	1.01894	0.60886	0.99751
		4.36	5529.58																						51.6672	23.0287	51.656	21.0795				523	6.78338			523	6.77739									0.61083	1.01894	0.61163	0.99751
		4.38	5561.56																						51.9146	23.0325	51.9092	21.0711				524	6.84507			524	6.83893									0.61361	1.01906	0.61441	0.99788
		4.4	5604.2																						52.138	23.0402	52.1626	21.0971				525	6.90641			525	6.9001									0.61639	1.01906	0.61719	0.99873
		4.42	5647.42																						52.3574	23.0208	52.4182	21.0951				526	6.96613			526	6.95968									0.61917	1.01906	0.61997	0.99911
		4.44	5696.04																						52.5808	23.0393	52.6732	21.1001				527	7.01847			527	7.01188									0.62194	1.01919	0.62274	0.99972
		4.46	5745.4																						52.8282	23.0312	52.9246	21.1069				528	7.07849			528	7.07174									0.62472	1.01906	0.62552	0.99996
		4.48	5786.24																						53.0794	23.0398	53.148	21.1081				529	7.14141			529	7.13449									0.6275	1.01856	0.6283	1.0008
		4.5	5818.13																						53.3346	23.0204	53.3714	21.1091				530	7.202			530	7.19491									0.63028	1.01856	0.63108	1.00094
		4.52	5865.19																						53.5822	23.0264	53.5868	21.1078				531	7.26603			531	7.25875									0.63306	1.01856	0.63386	1.00179
		4.54	5912.47																						53.8014	23.0298	53.8102	21.1003				532	7.32904			532	7.32154									0.63583	1.01856	0.63663	1.00179
		4.56	5954																						54.0252	23.0182	54.0336	21.1151				533	7.38542			533	7.3777									0.63861	1.01856	0.63941	1.0024
		4.58	5995.44																						54.2484	23.0186	54.253	21.1066				534	7.44593			534	7.43796									0.64139	1.01856	0.64219	1.00278
		4.6	6030.71																						54.4718	23.0339	54.5054	21.1108				535	7.5075			535	7.49925									0.64417	1.01856	0.64497	1.00302
		4.62	6061.88																						54.6954	23.0182	54.7568	21.1215				536	7.57183			536	7.56326									0.64694	1.01856	0.64774	1.00363
		4.64	6089.92																						54.9188	23.0314	55.008	21.1174				537	7.63147			537	7.62259									0.64972	1.01869	0.65052	1.00278
		4.66	6124.69																						55.1422	23.0196	55.2642	21.1065				538	7.69421			538	7.68499									0.6525	1.01869	0.6533	1.00302
		4.68	6155.19																						55.365	23.0242	55.5148	21.1059				539	7.75554			539	7.74595									0.65528	1.01819	0.65608	1.0024
		4.7	6189.08																						55.6122	23.0235	55.7364	21.1062				540	7.81489			540	7.80493									0.65806	1.01869	0.65886	1.0024
		4.72	6225.32																						55.8676	23.0193	55.9598	21.1069				541	7.87204			541	7.86173									0.66083	1.01881	0.66163	1.0024
		4.74	6272.06																						56.1228	23.0129	56.1832	21.1129				542	7.93437			542	7.92368									0.66361	1.01881	0.66441	1.0024
		4.76	6314.63																						56.3742	23.014	56.4028	21.1005				543	7.99578			543	7.98473									0.66639	1.01831	0.66719	1.00179
		4.78	6364.16																						56.6256	23.005	56.626	21.1011				544	8.05947			544	8.04805									0.66917	1.01831	0.66997	1.00179
		4.8	6416.16																						56.881	23.0222	56.8456	21.1041				545	8.12183			545	8.11005									0.67194	1.01819	0.67274	1.00118
		4.82	6465.59																						57.1362	23.0128	57.066	21.0916				546	8.18373			546	8.1716									0.67472	1.01819	0.67552	1.00118
		4.84	6516.42																						57.3536	23.0256	57.3174	21.1043				547	8.24654			547	8.23408									0.6775	1.01831	0.6783	1.00118
		4.86	6568.66																						57.573	23.025	57.5706	21.1089				548	8.30768			548	8.29489									0.68028	1.01819	0.68108	1.00057
		4.88	6622.31																						57.7924	23.0264	57.823	21.1081				549	8.37085			549	8.35773									0.68306	1.01831	0.68386	1.00057
		4.9	6677.36																						58.015	23.0188	58.0764	21.1034				550	8.43364			550	8.4202									0.68583	1.01831	0.68663	1.00057
		4.92	6733.82																						58.2384	23.0183	58.3276	21.1201				551	8.49648			551	8.48272									0.68861	1.01831	0.68941	1.00019
		4.94	6791.69																						58.4618	23.0272	58.545	21.1164				552	8.56073			552	8.54665									0.69139	1.01856	0.69219	0.99996
		4.96	6850.96																						58.7142	23.0266	58.7684	21.1119				553	8.62327			553	8.60887									0.69417	1.01781	0.69497	0.99934
		4.98	6911.64																						58.9684	23.0275	58.992	21.1053				554	8.68716			554	8.67243									0.69694	1.01781	0.69774	0.99934
		5	6973.73																						59.2236	23.0332	59.2152	21.1028				555	8.75152			555	8.73647									0.69972	1.01794	0.70052	0.99873
																									59.4786	23.0301	59.4366	21.1001				556	8.8149			556	8.79953									0.7025	1.01794	0.7033	0.99873
																									59.7338	23.0182	59.684	21.1056				557	8.87685			557	8.86116									0.70528	1.01781	0.70608	0.99835
																									59.9874	23.0231	59.9394	21.1213				558	8.94023			558	8.92423									0.70806	1.01781	0.70886	0.99812
																									60.2426	23.0365	60.1906	21.1129				559	9.00032			559	8.98401									0.71083	1.01806	0.71163	0.99812
																									60.498	23.0474	60.442	21.1056				560	9.06158			560	9.04496									0.71361	1.01794	0.71441	0.99774
																									60.7448	23.0345	60.6974	21.0999				561	9.1265			561	9.10956									0.71639	1.01794	0.71719	0.99751
																									60.9644	23.023	60.9208	21.106				562	9.18842			562	9.17116									0.71917	1.01806	0.71997	0.99713
																									61.1836	23.0211	61.1442	21.0902				563	9.25278			563	9.2352									0.72194	1.01806	0.72274	0.99689
																									61.407	23.016	61.3996	21.0909				564	9.31599			564	9.29809									0.72472	1.01818	0.72552	0.99652
																									61.6306	23.0182	61.6232	21.0743				565	9.3797			565	9.36148									0.7275	1.01806	0.7283	0.99652
																									61.85	23.0202	61.8426	21.098				566	9.44004			566	9.42153									0.73028	1.01806	0.73108	0.9959
																									62.1012	23.0238	62.0618	21.0985				567	9.50447			567	9.48564									0.73306	1.01794	0.73386	0.9959
																									62.3526	23.0332	62.2852	21.1085				568	9.56841			568	9.54926									0.73583	1.01794	0.73663	0.9959
																									62.604	23.0227	62.5036	21.1017				569	9.63087			569	9.61142									0.73861	1.01806	0.73941	0.99652
																									62.8274	23.018	62.755	21.1149				570	9.69348			570	9.67372									0.74139	1.01756	0.74219	0.99713
																									63.0506	23.0286	63.0022	21.1044				571	9.75414			571	9.73409									0.74417	1.01756	0.74497	0.99798
																									63.302	23.0272	63.2576	21.0881				572	9.81829			572	9.79794									0.74694	1.01756	0.74774	0.99812
																									63.5256	23.0152	63.513	21.09				573	9.8828			573	9.86215									0.74972	1.01756	0.75052	0.99897
																									63.7448	23.0148	63.7622	21.0837				574	9.94708			574	9.92613									0.7525	1.01756	0.7533	0.99958
																									63.9682	23.021	63.9836	21.1027				575	10.01			575	9.98877									0.75528	1.01756	0.75608	1.00019
																									64.1896	23.018	64.205	21.1078				576	10.0725			576	10.051									0.75806	1.01756	0.75886	1.00019
																									64.411	23.02	64.4264	21.1046				577	10.1366			577	10.1149									0.76083	1.01744	0.76163	1.00104
																									64.6344	23.0218	64.6498	21.1069				578	10.1989			578	10.1769									0.76361	1.01756	0.76441	1.0008
																									64.8558	23.0199	64.8692	21.0998				579	10.2621			579	10.2399									0.76639	1.01756	0.76719	1.0008
																									65.1092	23.0145	65.0928	21.1031				580	10.3266			580	10.304									0.76917	1.01756	0.76997	1.00043
																									65.3604	23.0221	65.343	21.1169				581	10.3914			581	10.3686									0.77194	1.01756	0.77274	1.00019
																									65.6138	23.0193	65.5904	21.1039				582	10.4573			582	10.4342									0.77472	1.01756	0.77552	0.99958
																									65.8672	23.0256	65.8458	21.1184				583	10.5239			583	10.5007									0.7775	1.01756	0.7783	0.99958
																									66.1184	23.0078	66.0692	21.1047				584	10.5906			584	10.5671									0.78028	1.01756	0.78108	0.99981
																									66.3418	22.9961	66.2886	21.1014				585	10.6568			585	10.633									0.78306	1.01756	0.78386	0.99897
																									66.5652	23.0163	66.512	21.0942				586	10.7215			586	10.6975									0.78583	1.01744	0.78663	0.99897
																									66.7846	23.0034	66.7354	21.0969				587	10.7877			587	10.7635									0.78861	1.01756	0.78941	0.99835
																									67.004	23.0059	66.9586	21.1057				588	10.8525			588	10.828									0.79139	1.01756	0.79219	0.99859
																									67.2274	23.0239	67.18	21.0923				589	10.9085			589	10.8839									0.79417	1.01706	0.79497	0.99774
																									67.447	23.0082	67.3956	21.1075				590	10.9682			590	10.9433									0.79694	1.01706	0.79774	0.99774
																									67.6982	23.0235	67.617	21.1068				591	11.032			591	11.0069									0.79972	1.01706	0.80052	0.99713
																									67.9536	23.0337	67.8722	21.1072				592	11.0944			592	11.0692									0.8025	1.01706	0.8033	0.99736
																									68.2088	23.0303	68.1228	21.1237				593	11.1578			593	11.1323									0.80528	1.01706	0.80608	0.99652
																									68.4642	23.0306	68.3782	21.126				594	11.2209			594	11.1952									0.80806	1.01706	0.80886	0.99675
																									68.7196	23.027	68.6334	21.1055				595	11.2831			595	11.2573									0.81083	1.01744	0.81163	0.99614
																									68.972	23.0227	68.8848	21.1129				596	11.3473			596	11.3213									0.81361	1.01744	0.81441	0.99675
																									69.2252	23.0343	69.14	21.1056				597	11.4117			597	11.3854									0.81639	1.01744	0.81719	0.99713
																									69.4806	23.0126	69.3934	21.1008				598	11.4753			598	11.4488									0.81917	1.01706	0.81997	0.99798
																									69.704	23.0185	69.6148	21.1024				599	11.5389			599	11.5122									0.82194	1.01694	0.82274	0.99798
																									69.9274	23.0205	69.8382	21.1117				600	11.6031			600	11.5762									0.82472	1.01706	0.82552	0.99859
																									70.1786	23.0227	70.0556	21.1149				601	11.6666			601	11.6396									0.8275	1.01706	0.8283	0.99897
																									70.402	23.027	70.277	21.1366				602	11.7293			602	11.702									0.83028	1.01719	0.83108	0.99958
																									70.6196	23.0418	70.5004	21.1114				603	11.7933			603	11.7659									0.83306	1.01706	0.83386	1.00019
																									70.839	23.0298	70.7188	21.1207				604	11.8586			604	11.831									0.83583	1.01706	0.83663	1.00104
																									71.0602	23.0309	70.9702	21.1095				605	11.9238			605	11.896									0.83861	1.01719	0.83941	1.00142
																									71.3116	23.0141	71.2214	21.1101				606	11.9887			606	11.9608									0.84139	1.01719	0.84219	1.00142
																									71.563	23.0028	71.4766	21.1018				607	12.0541			607	12.026									0.84417	1.01719	0.84497	1.00226
																									71.8126	22.9958	71.732	21.1111				608	12.1194			608	12.0911									0.84694	1.01719	0.84774	1.00203
																									72.032	23.0016	71.9814	21.1024				609	12.1842			609	12.1557									0.84972	1.01681	0.85052	1.00264
																									72.2554	23.019	72.2028	21.1103				610	12.2488			610	12.2202									0.8525	1.01669	0.8533	1.00264
																									72.4788	22.9988	72.4194	21.1103				611	12.3133			611	12.2844									0.85528	1.01681	0.85608	1.00203
																									72.7022	23.0145	72.6416	21.1089				612	12.3788			612	12.3497									0.85806	1.01681	0.85886	1.00203
																									72.9256	23.0191	72.865	21.1006				613	12.4435			613	12.4142									0.86083	1.01669	0.86163	1.00142
																									73.145	23.0173	73.1168	21.1072				614	12.5064			614	12.4768									0.86361	1.01669	0.86441	1.00142
																									73.3684	23.0244	73.3676	21.1087				615	12.5717			615	12.5418									0.86639	1.01681	0.86719	1.00142
																									73.592	23.0228	73.62	21.1165				616	12.6355			616	12.6052									0.86917	1.01681	0.86997	1.00104
																									73.8152	23.0123	73.8734	21.1257				617	12.6985			617	12.6679									0.87194	1.01693	0.87274	1.0008
																									74.0348	23.0252	74.1248	21.1209				618	12.764			618	12.733									0.87472	1.01681	0.87552	1.00104
																									74.2582	23.0329	74.3462	21.1024				619	12.83			619	12.7986									0.8775	1.01681	0.8783	1.00019
																									74.5086	23.0332	74.5656	21.1333				620	12.8962			620	12.8642									0.88028	1.01681	0.88108	1.00019
																									74.7578	23.0263	74.785	21.1164				621	12.9627			621	12.9303									0.88306	1.01681	0.88386	0.99958
																									75.0092	23.0197	75.0084	21.1266				622	13.027			622	12.9941									0.88583	1.01681	0.88663	0.99958
																									75.2326	23.0003	75.2278	21.1314				623	13.0909			623	13.0575									0.88861	1.01693	0.88941	0.99958
																									75.448	23.003	75.4792	21.1175				624	13.1547			624	13.1208									0.89139	1.01681	0.89219	0.99958
																									75.6714	23.0082	75.734	21.1046				625	13.2182			625	13.1837									0.89417	1.01681	0.89497	0.9992
																									75.895	23.0075	75.9852	21.1017				626	13.2817			626	13.2467									0.89694	1.01693	0.89774	0.9992
																									76.1144	23.0056	76.2356	21.1197				627	13.3472			627	13.3116									0.89972	1.01681	0.90052	0.99859
																									76.3378	23.004	76.459	21.1136				628	13.4092			628	13.3731									0.9025	1.01693	0.9033	0.99798
																									76.585	23.0075	76.6824	21.1052				629	13.4735			629	13.4368									0.90528	1.01631	0.90608	0.99798
																									76.8364	23.0089	76.9018	21.1036				630	13.5371			630	13.4998									0.90806	1.01643	0.90886	0.99736
																									77.0918	23.0107	77.1252	21.1103				631	13.6019			631	13.564									0.91083	1.01643	0.91163	0.99736
																									77.3432	23.0023	77.3486	21.1229				632	13.6645			632	13.6259									0.91361	1.01656	0.91441	0.99736
																									77.5626	23.0033	77.568	21.119				633	13.7312			633	13.692									0.91639	1.01656	0.91719	0.99798
																									77.786	23.0003	77.7894	21.1095				634	13.7971			634	13.7572									0.91917	1.01656	0.91997	0.99835
																									78.003	22.9968	78.0108	21.1175				635	13.8639			635	13.8233									0.92194	1.01643	0.92274	0.9992
																									78.2542	22.9977	78.2342	21.1188				636	13.9293			636	13.8881									0.92472	1.01656	0.92552	0.99981
																									78.5016	22.9913	78.4858	21.1113				637	13.9972			637	13.9552									0.9275	1.01656	0.9283	1.00005
																									78.757	22.9989	78.739	21.118				638	14.0656			638	14.023									0.93028	1.01656	0.93108	1.00104
																									79.0122	23.009	78.9884	21.1226				639	14.134			639	14.0906									0.93306	1.01643	0.93386	1.00128
																									79.2676	23.0173	79.2118	21.1185				640	14.2011			640	14.157									0.93583	1.01656	0.93663	1.00165
																									79.522	23.0109	79.4352	21.1248				641	14.2683			641	14.2235									0.93861	1.01656	0.93941	1.00165
																									79.7734	23.0199	79.6508	21.1123				642	14.3357			642	14.2902									0.94139	1.01656	0.94219	1.00226
																									79.9958	23.0168	79.8738	21.1079				643	14.404			643	14.3578									0.94417	1.01656	0.94497	1.00165
																									80.2112	23.0289	80.0972	21.1248				644	14.472			644	14.4252									0.94694	1.01643	0.94774	1.00189
																									80.4346	23.0272	80.3168	21.1172				645	14.5407			645	14.4931									0.94972	1.01656	0.95052	1.00165
																									80.6542	23.0218	80.5362	21.1266				646	14.6074			646	14.5593									0.9525	1.01656	0.9533	1.00104
																									80.9014	23.0213	80.7596	21.1139				647	14.674			647	14.6252									0.95528	1.01668	0.95608	1.00128
																									81.1568	23.0162	81.015	21.1267				648	14.74			648	14.6907									0.95806	1.01668	0.95886	1.00104
																									81.412	23.0143	81.2702	21.1085				649	14.8041			649	14.7542									0.96083	1.01668	0.96163	1.00066
																									81.6678	23.0146	81.5256	21.1201				650	14.8686			650	14.8181									0.96361	1.01656	0.96441	1.00043
																									81.9208	23.0107	81.7798	21.1282				651	14.9373			651	14.8862									0.96639	1.01631	0.96719	0.99981
																									82.172	23.0137	82.0312	21.1238				652	15.0034			652	14.9518									0.96917	1.01631	0.96997	1.00005
																									82.3914	23.0275	82.2866	21.1162				653	15.0717			653	15.0195									0.97194	1.01618	0.97274	0.9992
																									82.6138	23.0415	82.541	21.1043				654	15.1395			654	15.0866									0.97472	1.01618	0.97552	0.9992
																									82.8372	23.0241	82.7962	21.1231				655	15.2042			655	15.1507									0.9775	1.01618	0.9783	0.99944
																									83.0606	23.0204	83.0436	21.1242				656	15.2612			656	15.2072									0.98028	1.01631	0.98108	0.99944
																									83.2762	23.0216	83.267	21.1251				657	15.3208			657	15.2662									0.98306	1.01618	0.98386	0.99944
																									83.4996	23.0238	83.4904	21.1223				658	15.3877			658	15.3325									0.98583	1.01631	0.98663	1.00043
																									83.723	23.0196	83.7138	21.1267				659	15.4549			659	15.399									0.98861	1.01631	0.98941	1.00066
																									83.9782	23.0241	83.9332	21.1027				660	15.5227			660	15.4662									0.99139	1.01631	0.99219	1.00128
																									84.2296	23.0051	84.1566	21.1165				661	15.5902			661	15.533									0.99417	1.01631	0.99497	1.00165
																									84.4768	23.0086	84.403	21.1153				662	15.6572			662	15.5994									0.99694	1.01618	0.99774	1.00165
																									84.7242	23.0129	84.6524	21.1264				663	15.7244			663	15.666									0.99972	1.01631	1.00052	1.00226
																									84.9456	23.0173	84.9076	21.1229				664	15.7922			664	15.7331									1.0025	1.01618	1.0033	1.00288
																									85.167	23.027	85.163	21.1226				665	15.8612			665	15.8015									1.00528	1.01581	1.00608	1.00311
																									85.3858	23.0174	85.4062	21.1207				666	15.9302			666	15.8699									1.00806	1.01581	1.00886	1.00349
																									85.6392	23.016	85.6296	21.1001				667	15.9988			667	15.9378									1.01083	1.01593	1.01163	1.00349
																									85.8944	23.0241	85.849	21.0955				668	16.0676			668	16.0061									1.01361	1.01593	1.01441	1.00434
																									86.1498	23.007	86.0724	21.1024				669	16.1376			669	16.0755									1.01639	1.01581	1.01719	1.00434
																									86.4032	22.9985	86.2958	21.1017				670	16.2067			670	16.144									1.01917	1.01593	1.01997	1.00495
																									86.6564	22.9997	86.5472	21.0944				671	16.2756			671	16.2125									1.02194	1.01593	1.02274	1.00495
																									86.908	23.0058	86.8026	21.1105				672	16.3437			672	16.28									1.02472	1.01593	1.02552	1.00556
																									87.1312	23.0176	87.053	21.1235				673	16.4122			673	16.3481									1.0275	1.01593	1.0283	1.00472
																									87.3826	23.0087	87.3044	21.1105				674	16.4807			674	16.4161									1.03028	1.01593	1.03108	1.00472
																									87.602	23.0072	87.5556	21.1052				675	16.5486			675	16.4836									1.03306	1.01593	1.03386	1.00472
																									87.8254	22.9999	87.775	21.1212				676	16.6173			676	16.5519									1.03583	1.01593	1.03663	1.00434
																									88.0462	23.0152	87.9944	21.1041				677	16.6854			677	16.6197									1.03861	1.01593	1.03941	1.00434
																									88.2676	23.0193	88.2138	21.121				678	16.7538			678	16.6878									1.04139	1.01543	1.04219	1.00434
																									88.491	23.0244	88.4372	21.1116				679	16.8217			679	16.7553									1.04417	1.01543	1.04497	1.00434
																									88.7424	23.0311	88.6606	21.1279				680	16.8896			680	16.823									1.04694	1.01543	1.04774	1.00373
																									88.9976	23.0171	88.884	21.1213				681	16.9572			681	16.8904									1.04972	1.01543	1.05052	1.00373
																									89.253	23.0128	89.1074	21.1183				682	17.0252			682	16.9581									1.0525	1.01555	1.0533	1.00373
																									89.5044	23.0082	89.3308	21.105				683	17.0924			683	17.0251									1.05528	1.01568	1.05608	1.00311
																									89.7598	23.0173	89.5542	21.1103				684	17.1592			684	17.0916									1.05806	1.01555	1.05886	1.00311
																									90.0092	23.0123	89.8086	21.1133				685	17.2259			685	17.1582									1.06083	1.01555	1.06163	1.00335
																									90.2306	23.012	90.064	21.1172				686	17.2912			686	17.2232									1.06361	1.01555	1.06441	1.00335
																									90.454	23.0124	90.3172	21.1164				687	17.3382			687	17.2701									1.06639	1.01555	1.06719	1.0025
																									90.6774	23.0194	90.5706	21.1098				688	17.3925			688	17.3243									1.06917	1.01555	1.06997	1.0025
																									90.9002	23.032	90.8258	21.1105				689	17.4473			689	17.3789									1.07194	1.01555	1.07274	1.00189
																									91.1172	23.023	91.078	21.1248				690	17.5046			690	17.436									1.07472	1.01568	1.07552	1.00189
																									91.3348	23.0126	91.3326	21.1237				691	17.5643			691	17.4957									1.0775	1.01568	1.0783	1.00128
																									91.586	23.0141	91.584	21.1234				692	17.6258			692	17.557									1.08028	1.01568	1.08108	1.00151
																									91.8372	23.0008	91.8044	21.119				693	17.6869			693	17.6179									1.08306	1.01555	1.08386	1.0009
																									92.0926	23.0036	92.0266	21.1177				694	17.7472			694	17.6781									1.08583	1.01568	1.08663	1.00066
																									92.348	22.9969	92.25	21.1158				695	17.8087			695	17.7395									1.08861	1.01568	1.08941	1.0009
																									92.5994	23.0095	92.4722	21.1255				696	17.87			696	17.8007									1.09139	1.0158	1.09219	1.00005
																									92.8188	23.02	92.6916	21.1072				697	17.9348			697	17.8654									1.09417	1.01568	1.09497	1.00005
																									93.042	23.0138	92.935	21.1177				698	17.9985			698	17.929									1.09694	1.0158	1.09774	1.00029
																									93.2656	23.0328	93.1862	21.1095				699	18.0609			699	17.9913									1.09972	1.0153	1.10052	0.99944
																									93.4848	23.0335	93.4056	21.1073				700	18.1228			700	18.0531									1.1025	1.0153	1.1033	0.99967
																									93.7082	23.0289	93.627	21.1092				701	18.1839			701	18.1141									1.10528	1.0153	1.10608	0.99906
																									93.9316	23.0143	93.8446	21.1207				702	18.245			702	18.1753									1.10806	1.01542	1.10886	0.99906
																									94.1552	23.0062	94.0918	21.1225				703	18.3065			703	18.2367									1.11083	1.01542	1.11163	0.9993
																									94.3784	22.9989	94.3432	21.118				704	18.3696			704	18.2998									1.11361	1.01542	1.11441	0.99845
																									94.5978	23.0145	94.5946	21.118				705	18.4334			705	18.3635									1.11639	1.01542	1.11719	0.99821
																									94.8452	23.0202	94.8498	21.1135				706	18.4968			706	18.4269									1.11917	1.01492	1.11997	0.99783
																									95.0966	23.0126	95.0732	21.1068				707	18.5599			707	18.4901									1.12194	1.01542	1.12274	0.99783
																									95.352	23.0084	95.3216	21.1151				708	18.6228			708	18.553									1.12472	1.01505	1.12552	0.99722
																									95.6034	22.993	95.539	21.1129				709	18.686			709	18.6162									1.1275	1.01492	1.1283	0.99722
																									95.8266	22.9957	95.7624	21.1036				710	18.7495			710	18.6798									1.13028	1.01505	1.13108	0.99661
																									96.046	22.9836	95.9858	21.1187				711	18.813			711	18.7433									1.13306	1.01505	1.13386	0.99661
																									96.2624	22.9735	96.2052	21.1228				712	18.876			712	18.8063									1.13583	1.01505	1.13663	0.99623
																									96.484	22.9797	96.4584	21.1187				713	18.9384			713	18.8687									1.13861	1.01505	1.13941	0.996
																									96.7352	23.002	96.708	21.1207				714	19.0013			714	18.9316									1.14139	1.01505	1.14219	0.99562
																									96.9896	23.0027	96.9632	21.1296				715	19.0621			715	18.9924									1.14417	1.01517	1.14497	0.99538
																									97.237	23.0017	97.2184	21.1253				716	19.1235			716	19.0538									1.14694	1.01505	1.14774	0.995
																									97.4608	23.0082	97.4698	21.127				717	19.177			717	19.1073									1.14972	1.01517	1.15052	0.99477
																									97.6798	23.0155	97.6932	21.1111				718	19.2268			718	19.1571									1.1525	1.01467	1.1533	0.99416
																									97.9032	23.0151	97.9168	21.1203				719	19.2714			719	19.2017									1.15528	1.01467	1.15608	0.99416
																									98.1266	23.0256	98.1386	21.1025				720	19.3191			720	19.2493									1.15806	1.01467	1.15886	0.99416
																									98.35	23.0247	98.3626	21.1219				721	19.3716			721	19.3018									1.16083	1.01467	1.16163	0.99354
																									98.5614	23.012	98.5794	21.1207				722	19.4316			722	19.3618									1.16361	1.01479	1.16441	0.99378
																									98.7848	23.0157	98.8008	21.1137				723	19.487			723	19.4172									1.16639	1.01467	1.16719	0.99293
																									99.0356	22.9982	99.0242	21.099				724	19.5381			724	19.4683									1.16917	1.01479	1.16997	0.99316
																									99.2888	23.0087	99.2476	21.0996				725	19.5883			725	19.5185									1.17194	1.01479	1.17274	0.99232
																									99.5424	23.004	99.471	21.0865				726	19.6407			726	19.5709									1.17472	1.01429	1.17552	0.99232
																									99.7978	23.0098	99.6944	21.0983				727	19.6933			727	19.6234									1.1775	1.01492	1.1783	0.99194
																									100.049	23.0224	99.9178	21.1047				728	19.7436			728	19.6738									1.18028	1.01442	1.18108	0.99133
																									100.273	23.016	100.141	21.1073				729	19.7944			729	19.7246									1.18306	1.01442	1.18386	0.99133
																									100.492	23.0129	100.393	21.106				730	19.849			730	19.7793									1.18583	1.01442	1.18663	0.99071
																									100.715	23.0247	100.648	21.1231				731	19.901			731	19.8312									1.18861	1.01442	1.18941	0.99048
																									100.939	23.0089	100.898	21.1152				732	19.957			732	19.8872									1.19139	1.01442	1.19219	0.99033
																									101.162	23.0048	101.154	21.1171				733	20.0151			733	19.9454									1.19417	1.01442	1.19497	0.9901
																									101.381	22.9895	101.405	21.1124				734	20.0753			734	20.0054									1.19694	1.01442	1.19774	0.98949
																									101.601	23.0109	101.628	21.1145				735	20.1346			735	20.0647									1.19972	1.01442	1.20052	0.98949
																									101.823	23.0114	101.852	21.1078				736	20.1934			736	20.1235									1.2025	1.01454	1.2033	0.98887
																									102.047	22.9937	102.071	21.1011				737	20.2522			737	20.1822									1.20528	1.01454	1.20608	0.98826
																									102.298	23.011	102.293	21.1155				738	20.3122			738	20.242									1.20806	1.01442	1.20886	0.98887
																									102.549	23.0006	102.508	21.1194				739	20.3704			739	20.3001									1.21083	1.01454	1.21163	0.98949
																									102.801	23.0283	102.76	21.1137				740	20.4301			740	20.3597									1.21361	1.01454	1.21441	0.99095
																									103.056	23.0267	103.011	21.114				741	20.4897			741	20.4191									1.21639	1.01454	1.21719	0.99133
																									103.311	23.0131	103.266	21.1338				742	20.5492			742	20.4785									1.21917	1.01454	1.21997	0.9917
																									103.531	23.0117	103.52	21.1238				743	20.6101			743	20.5392									1.22194	1.01454	1.22274	0.99232
																									103.75	23.0249	103.771	21.1216				744	20.6714			744	20.6004									1.22472	1.01454	1.22552	0.99316
																									103.974	23.0297	103.995	21.1056				745	20.7328			745	20.6615									1.2275	1.01454	1.2283	0.99378
																									104.197	23.0339	104.25	21.1066				746	20.794			746	20.7226									1.23028	1.01442	1.23108	0.99439
																									104.421	23.0359	104.473	21.0982				747	20.8554			747	20.7837									1.23306	1.01466	1.23386	0.995
																									104.644	23.036	104.697	21.111				748	20.9163			748	20.8444									1.23583	1.01454	1.23663	0.99562
																									104.868	23.0343	104.948	21.1019				749	20.9771			749	20.905									1.23861	1.01404	1.23941	0.99623
																									105.091	23.0304	105.172	21.1082				750	21.0379			750	20.9655									1.24139	1.01392	1.24219	0.99684
																									105.314	23.034	105.391	21.1079				751	21.0983			751	21.0257									1.24417	1.01404	1.24497	0.99746
																									105.562	23.0294	105.615	21.118				752	21.159			752	21.0862									1.24694	1.01404	1.24774	0.9983
																									105.813	23.0357	105.834	21.1114				753	21.2193			753	21.1463									1.24972	1.01404	1.25052	0.99868
																									106.068	23.0266	106.057	21.1073				754	21.2804			754	21.2072									1.2525	1.01442	1.2533	0.9993
																									106.324	23.0269	106.308	21.1091				755	21.3413			755	21.2679									1.25528	1.01392	1.25608	0.99991
																									106.579	23.0076	106.563	21.114				756	21.4014			756	21.3278									1.25806	1.01392	1.25886	1.00052
																									106.83	23.0146	106.815	21.0919				757	21.4615			757	21.3877									1.26083	1.01404	1.26163	1.00052
																									107.05	23.0205	107.066	21.1031				758	21.5219			758	21.448									1.26361	1.01404	1.26441	1.00113
																									107.273	23.0138	107.321	21.1037				759	21.5806			759	21.5065									1.26639	1.01392	1.26719	1.00198
																									107.492	23.0183	107.545	21.0973				760	21.5936			760	21.5195									1.26917	1.01392	1.26997	1.0026
																									107.711	23.0231	107.768	21.1078				761	21.6012			761	21.527									1.27194	1.01379	1.27274	1.00236
																									107.935	23.0213	108.019	21.1068				762	21.6348			762	21.5606									1.27472	1.01392	1.27552	1.00297
																									108.158	23.0205	108.243	21.1044				763	21.6533			763	21.579									1.2775	1.01392	1.2783	1.00321
																									108.383	23.0099	108.462	21.0996				764	21.6795			764	21.6052									1.28028	1.01379	1.28108	1.00382
																									108.633	23.0107	108.686	21.1084				765	21.7128			765	21.6384									1.28306	1.01379	1.28386	1.0042
																									108.884	23.023	108.905	21.1066				766	21.7522			766	21.6778									1.28583	1.01392	1.28663	1.00444
																									109.14	23.0231	109.128	21.1162				767	21.7992			767	21.7248									1.28861	1.01392	1.28941	1.0042
																									109.391	23.0298	109.352	21.1072				768	21.8529			768	21.7783									1.29139	1.01379	1.29219	1.00382
																									109.646	23.0222	109.575	21.0966				769	21.907			769	21.8324									1.29417	1.01429	1.29497	1.00359
																									109.897	23.0211	109.827	21.1135				770	21.9626			770	21.888									1.29694	1.01392	1.29774	1.00382
																									110.117	23.0171	110.082	21.1149				771	22.0178			771	21.9432									1.29972	1.01379	1.30052	1.00321
																									110.336	23.0081	110.337	21.1245				772	22.0727			772	21.9981									1.3025	1.01379	1.3033	1.00297
																									110.556	23.018	110.593	21.1305				773	22.1269			773	22.0523									1.30528	1.01379	1.30608	1.00297
																									110.777	23.0061	110.848	21.1169				774	22.1802			774	22.1057									1.30806	1.01379	1.30886	1.0026
																									111.026	23.0009	111.099	21.1136				775	22.2328			775	22.1584									1.31083	1.01429	1.31163	1.00236
																									111.274	22.9954	111.354	21.1223				776	22.2847			776	22.2105									1.31361	1.01429	1.31441	1.00175
																									111.489	22.9909	111.609	21.1218				777	22.3355			777	22.2615									1.31639	1.01379	1.31719	1.00175
																									111.713	23.0152	111.864	21.1082				778	22.3856			778	22.3118									1.31917	1.01417	1.31997	1.00137
																									111.936	23.0101	112.116	21.1201				779	22.435			779	22.3615									1.32194	1.01417	1.32274	1.00161
																									112.159	23.0075	112.339	21.1185				780	22.4832			780	22.4099									1.32472	1.01367	1.32552	1.00113
																									112.381	23.0061	112.558	21.1111				781	22.5297			781	22.4568									1.3275	1.01367	1.3283	1.00052
																									112.601	23.0121	112.782	21.1309				782	22.575			782	22.5024									1.33028	1.01379	1.33108	1.00076
																									112.852	23.0031	113.001	21.1201				783	22.6186			783	22.5464									1.33306	1.01379	1.33386	1.00052
																									113.104	23.009	113.225	21.1177				784	22.6604			784	22.5885									1.33583	1.01379	1.33663	0.99991
																									113.355	22.9978	113.448	21.113				785	22.7009			785	22.6294									1.33861	1.01379	1.33941	0.99991
																									113.61	23.0014	113.671	21.1264				786	22.7399			786	22.6688									1.34139	1.01379	1.34219	0.99953
																									113.862	23.0194	113.891	21.1193				787	22.777			787	22.7062									1.34417	1.01379	1.34497	0.9993
																									114.081	23.0308	114.114	21.1158				788	22.8121			788	22.7417									1.34694	1.01379	1.34774	0.99892
																									114.304	23.0253	114.337	21.1101				789	22.8455			789	22.7756									1.34972	1.01392	1.35052	0.99892
																									114.524	23.027	114.561	21.1185				790	22.8766			790	22.8071									1.3525	1.01379	1.3533	0.99892
																									114.771	23.0289	114.817	21.1201				791	22.9066			791	22.8375									1.35528	1.01379	1.35608	0.99807
																									115.023	23.0086	115.067	21.1223				792	22.9349			792	22.8662									1.35806	1.01392	1.35886	0.99769
																									115.277	23.0312	115.318	21.1079				793	22.9615			793	22.8932									1.36083	1.01379	1.36163	0.99746
																									115.528	23.0263	115.571	21.1193				794	22.987			794	22.9191									1.36361	1.01379	1.36441	0.9983
																									115.779	23.0169	115.785	21.1001				795	23.0109			795	22.9434									1.36639	1.01379	1.36719	0.9983
																									116.003	23.0129	116.001	21.1201				796	23.033			796	22.9659									1.36917	1.01392	1.36997	0.99892
																									116.222	23.0121	116.224	21.1123				797	23.054			797	22.9873									1.37194	1.01392	1.37274	0.99953
																									116.437	23.0087	116.448	21.1079				798	23.0739			798	23.0076									1.37472	1.01379	1.37552	1.00014
																									116.689	23.0202	116.671	21.1193				799	23.0919			799	23.0261									1.3775	1.01392	1.3783	1.00076
																									116.94	23.0267	116.922	21.1244				800	23.1083			800	23.0428									1.38028	1.01342	1.38108	1.00076
																									117.191	23.0219	117.177	21.105				801	23.1239			801	23.0588									1.38306	1.01392	1.38386	1.00137
																									117.414	23.0273	117.424	21.1104				802	23.1385			802	23.0738									1.38583	1.01342	1.38663	1.00198
																									117.637	23.0118	117.648	21.1082				803	23.152			803	23.0877									1.38861	1.01392	1.38941	1.00198
																									117.857	23.0183	117.867	21.1043				804	23.1646			804	23.1007									1.39139	1.01342	1.39219	1.0026
																									118.078	23.0109	118.082	21.1114				805	23.1761			805	23.1125									1.39417	1.01342	1.39497	1.00321
																									118.302	23.0092	118.306	21.1152				806	23.187			806	23.1238									1.39694	1.01342	1.39774	1.00382
																									118.525	23.0214	118.529	21.1101				807	23.1969			807	23.134									1.39972	1.01354	1.40052	1.00382
																									118.748	23.0124	118.781	21.1152				808	23.2058			808	23.1432									1.4025	1.01354	1.4033	1.00382
																									118.968	23.0069	119.031	21.1019				809	23.2136			809	23.1512									1.40528	1.01342	1.40608	1.00444
																									119.191	23.0123	119.283	21.1169				810	23.2204			810	23.1583									1.40806	1.01354	1.40886	1.00444
																									119.415	23.0173	119.538	21.119				811	23.2266			811	23.1648									1.41083	1.01354	1.41163	1.00505
																									119.666	23.0112	119.787	21.106				812	23.2323			812	23.1707									1.41361	1.01354	1.41441	1.00505
																									119.921	23.0155	120.003	21.1177				813	23.2373			813	23.176									1.41639	1.01366	1.41719	1.00566
																									120.172	23.0258	120.244	21.1279				814	23.2414			814	23.1803									1.41917	1.01366	1.41997	1.00566
																									120.424	23.0129	120.499	21.1116				815	23.245			815	23.1841									1.42194	1.01354	1.42274	1.0059
																									120.679	23.0194	120.755	21.1022				816	23.248			816	23.1872									1.42472	1.01366	1.42552	1.00566
																									120.933	23.0128	121.01	21.1082				817	23.2507			817	23.19									1.4275	1.01316	1.4283	1.00529
																									121.184	23.0061	121.261	21.1152				818	23.2528			818	23.1922									1.43028	1.01316	1.43108	1.00505
																									121.407	22.995	121.481	21.1108				819	23.2547			819	23.1943									1.43306	1.01329	1.43386	1.00505
																									121.629	22.9955	121.704	21.1089				820	23.2561			820	23.1958									1.43583	1.01316	1.43663	1.00505
																									121.842	23.0104	121.926	21.0973				821	23.2577			821	23.1975									1.43861	1.01316	1.43941	1.00444
																									122.066	23.0179	122.147	21.1075				822	23.2591			822	23.199									1.44139	1.01316	1.44219	1.00467
																									122.313	23.0173	122.37	21.1062				823	23.26			823	23.2									1.44417	1.01329	1.44497	1.00382
																									122.564	23.019	122.593	21.11				824	23.2613			824	23.2013									1.44694	1.01329	1.44774	1.00444
																									122.788	23.0162	122.816	21.1129				825	23.2625			825	23.2026									1.44972	1.01329	1.45052	1.00382
																									123.011	23.0283	123.038	21.1178				826	23.2636			826	23.2038									1.4525	1.01341	1.4533	1.00382
																									123.234	23.0031	123.259	21.1021				827	23.2646			827	23.2049									1.45528	1.01291	1.45608	1.00321
																									123.457	23.0169	123.51	21.1053				828	23.2655			828	23.2059									1.45806	1.01279	1.45886	1.00321
																									123.681	23.0019	123.762	21.1181				829	23.2663			829	23.2068									1.46083	1.01291	1.46163	1.00321
																									123.9	22.9982	124.009	21.0867				830	23.2671			830	23.2076									1.46361	1.01291	1.46441	1.00321
																									124.119	23.0152	124.227	21.1039				831	23.2678			831	23.2084									1.46639	1.01291	1.46719	1.00283
																									124.343	23.0329	124.443	21.1059				832	23.2685			832	23.2091									1.46917	1.01303	1.46997	1.00283
																									124.566	23.0137	124.69	21.1132				833	23.2691			833	23.2098									1.47194	1.01303	1.47274	1.00222
																									124.786	23.0157	124.933	21.1303				834	23.2697			834	23.2104									1.47472	1.01303	1.47552	1.00198
																									125.009	23.0039	125.154	21.1177				835	23.2702			835	23.211									1.4775	1.01303	1.4783	1.00137
																									125.232	23.0205	125.374	21.1082				836	23.2706			836	23.2115									1.48028	1.01303	1.48108	1.00137
																									125.484	23.0272	125.597	21.1244				837	23.271			837	23.2119									1.48306	1.01303	1.48386	1.00161
																									125.739	23.011	125.82	21.1194				838	23.2714			838	23.2123									1.48583	1.01303	1.48663	1.00099
																									125.994	23.0109	126.044	21.1135				839	23.2717			839	23.2126									1.48861	1.01316	1.48941	1.00076
																									126.25	22.9992	126.267	21.1343				840	23.2719			840	23.2128									1.49139	1.01316	1.49219	1.00099
																									126.505	23.0045	126.519	21.1174				841	23.2721			841	23.213									1.49417	1.01316	1.49497	1.00038
																									126.758	22.9997	126.768	21.1223				842	23.2722			842	23.2132									1.49694	1.01316	1.49774	1.00038
																									127.012	23.0118	127.017	21.1174				843	23.2724			843	23.2134									1.49972	1.01303	1.50052	0.99977
																									127.267	23.0267	127.241	21.1239				844	23.2726			844	23.2136									1.5025	1.01328	1.5033	0.99977
																									127.518	23.0129	127.46	21.1335				845	23.2727			845	23.2137									1.50528	1.01328	1.50608	0.99977
																									127.742	23.009	127.682	21.1196				846	23.2728			846	23.2139									1.50806	1.01266	1.50886	0.99892
																									127.959	22.9983	127.905	21.1222				847	23.2729			847	23.214									1.51083	1.01328	1.51163	0.99915
																									128.18	23.0129	128.124	21.1084				848	23.273			848	23.2141									1.51361	1.01278	1.51441	0.99854
																									128.403	23.0039	128.348	21.097				849	23.2731			849	23.2142									1.51639	1.01278	1.51719	0.99854
																									128.623	23.0069	128.571	21.0979				850	23.2732			850	23.2142									1.51917	1.01278	1.51997	0.99793
																									128.874	23.0185	128.79	21.1108				851	0				0									1.52194	1.01278	1.52274	0.99793
																									129.129	23.014	129.044	21.1072				852	0				0									1.52472	1.01278	1.52552	0.99793
																									129.382	23.0236	129.293	21.1155				853	0				0									1.5275	1.0129	1.5283	0.99793
																									129.633	23.0065	129.548	21.1167				854	0				0									1.53028	1.0129	1.53108	0.9983
																									129.884	23.0099	129.8	21.1235				855	0				0									1.53306	1.0129	1.53386	0.99915
																									130.108	23.0146	130.015	21.0926				856	0				0									1.53583	1.0129	1.53663	0.99977
																									130.331	23.0117	130.239	21.104				857	0				0									1.53861	1.01303	1.53941	1.00038
																									130.55	23.0099	130.46	21.0887				858	0				0									1.54139	1.0129	1.54219	1.00062
																									130.774	23.0134	130.682	21.1024				859	0				0									1.54417	1.01303	1.54497	1.00099
																									130.995	23.0188	130.905	21.1151				860	0				0									1.54694	1.01253	1.54774	1.00161
																									131.219	23.0128	131.128	21.1139				861	0				0									1.54972	1.01253	1.55052	1.00222
																									131.442	23.0126	131.352	21.127				862	0				0									1.5525	1.01253	1.5533	1.00246
																									131.663	23.012	131.575	21.1216				863	0				0									1.55528	1.01253	1.55608	1.00307
																									131.912	23.0103	131.799	21.1069				864	0				0									1.55806	1.01253	1.55886	1.00345
																									132.168	23.0096	132.046	21.1136				865	0				0									1.56083	1.01253	1.56163	1.00345
																									132.419	23.0356	132.301	21.1225				866	0				0									1.56361	1.01265	1.56441	1.00406
																									132.674	23.0099	132.557	21.1146				867	0				0									1.56639	1.01265	1.56719	1.0043
																									132.929	23.0121	132.812	21.1119				868	0				0									1.56917	1.01265	1.56997	1.00467
																									133.183	22.9941	133.067	21.1174				869	0				0									1.57194	1.01265	1.57274	1.00491
																									133.438	22.9969	133.315	21.0989				870	0				0									1.57472	1.01265	1.57552	1.00491
																									133.69	23.0179	133.537	21.1315				871	0				0									1.5775	1.01265	1.5783	1.00491
																									133.913	23.0017	133.757	21.1104				872	0				0									1.58028	1.01277	1.58108	1.0043
																									134.136	23.0081	133.976	21.1107				873	0				0									1.58306	1.01277	1.58386	1.0043
																									134.355	22.9994	134.199	21.1135				874	0				0									1.58583	1.01277	1.58663	1.0043
																									134.577	22.9868	134.423	21.1084				875	0				0									1.58861	1.01277	1.58941	1.00345
																									134.8	22.9766	134.645	21.111				876	0				0									1.59139	1.01277	1.59219	1.00368
																									135.02	22.9836	134.869	21.1132				877	0				0									1.59417	1.01277	1.59497	1.00368
																									135.243	23.0131	135.092	21.1073				878	0				0									1.59694	1.01239	1.59774	1.00307
																									135.466	23.0061	135.316	21.1059				879	0				0									1.59972	1.01239	1.60052	1.00307
																									135.718	23.0239	135.539	21.1034				880	0				0									1.6025	1.01289	1.6033	1.00246
																									135.973	23.0157	135.79	21.1287				881	0				0									1.60528	1.01289	1.60608	1.00246
																									136.224	23.0099	136.046	21.1156				882	0				0									1.60806	1.01289	1.60886	1.00246
																									136.475	23.0376	136.3	21.1165				883	0				0									1.61083	1.01289	1.61163	1.00184
																									136.731	23.0236	136.552	21.1049				884	0				0									1.61361	1.01302	1.61441	1.00184
																									136.981	23.0089	136.799	21.1005				885	0				0									1.61639	1.01252	1.61719	1.00123
																									137.203	23.0207	137.018	21.1215				886	0				0									1.61917	1.01252	1.61997	1.00123
																									137.422	23.011	137.242	21.1191				887	0				0									1.62194	1.01252	1.62274	1.00038
																									137.641	23.0059	137.465	21.1273				888	0				0									1.62472	1.01264	1.62552	1.00062
																									137.893	23.0051	137.684	21.1239				889	0				0									1.6275	1.01264	1.6283	1.00062
																									138.14	23.0033	137.936	21.1158				890	0				0									1.63028	1.01239	1.63108	1.00062
																									138.396	23.005	138.183	21.1152				891	0				0									1.63306	1.01252	1.63386	0.99977
																									138.651	23.0114	138.435	21.1209				892	0				0									1.63583	1.01252	1.63663	1
																									138.906	23.0059	138.658	21.1156				893	0				0									1.63861	1.01252	1.63941	0.99939
																									139.161	23.003	138.909	21.1129				894	0				0									1.64139	1.01264	1.64219	0.99963
																									139.413	23.0118	139.133	21.111				895	0				0									1.64417	1.01239	1.64497	0.99939
																									139.636	23.0114	139.352	21.1136				896	0				0									1.64694	1.01264	1.64774	0.99878
																									139.857	23.0179	139.576	21.1068				897	0				0									1.64972	1.01252	1.65052	0.99901
																									140.077	23.0056	139.799	21.1107				898	0				0									1.6525	1.01252	1.6533	0.99816
																									140.298	23.0009	140.018	21.1094				899	0				0									1.65528	1.01252	1.65608	0.99816
																									140.521	23.0179	140.242	21.111				900	0				0									1.65806	1.01252	1.65886	0.99878
																									140.741	23.0289	140.465	21.1148				901	0				0									1.66083	1.01264	1.66163	0.99939
																									140.992	23.0177	140.715	21.1151				902	0				0									1.66361	1.01252	1.66441	0.99939
																									141.243	23.0199	140.968	21.1124				903	0				0									1.66639	1.01252	1.66719	1.00062
																									141.497	23.014	141.219	21.1006				904	0				0									1.66917	1.01252	1.66997	1.00062
																									141.718	23.0075	141.474	21.1052				905	0				0									1.67194	1.01252	1.67274	1.00184
																									141.942	23.0152	141.719	21.0993				906	0				0									1.67472	1.01252	1.67552	1.00184
																									142.165	23.0202	141.94	21.0983				907	0				0									1.6775	1.01239	1.6783	1.00246
																									142.42	23.0174	142.164	21.099				908	0				0									1.68028	1.01252	1.68108	1.00269
																									142.675	23.0155	142.411	21.1062				909	0				0									1.68306	1.01252	1.68386	1.00184
																									142.894	23.0256	142.665	21.1216				910	0				0									1.68583	1.01252	1.68663	1.00208
																									143.114	23.0143	142.917	21.1169				911	0				0									1.68861	1.01239	1.68941	1.00208
																									143.337	23.0044	143.168	21.1305				912	0				0									1.69139	1.01239	1.69219	1.00123
																									143.561	23.0059	143.387	21.1319				913	0				0									1.69417	1.01239	1.69497	1.00123
																									143.78	23.0235	143.611	21.1184				914	0				0									1.69694	1.01239	1.69774	1.00123
																									144.003	23.0126	143.834	21.1283				915	0				0									1.69972	1.01239	1.70052	1.00085
																									144.227	23.0222	144.054	21.1146				916	0				0									1.7025	1.01239	1.7033	1.00062
																									144.478	23.0166	144.276	21.1028				917	0				0									1.70528	1.01227	1.70608	1
																									144.729	23.0162	144.5	21.1066				918	0				0									1.70806	1.01239	1.70886	1
																									144.983	23.0115	144.719	21.1143				919	0				0									1.71083	1.01239	1.71163	1.00024
																									145.236	23.0176	144.941	21.1295				920	0				0									1.71361	1.01239	1.71441	0.99939
																									145.459	23.0191	145.188	21.1274				921	0				0									1.71639	1.01189	1.71719	0.99963
																									145.678	23.0239	145.44	21.1296				922	0				0									1.71917	1.01189	1.71997	0.99901
																									145.896	23.0179	145.695	21.1335				923	0				0									1.72194	1.01189	1.72274	0.99878
																									146.113	23.0213	145.946	21.0963				924	0				0									1.72472	1.01189	1.72552	0.99816
																									146.364	23.0084	146.169	21.1188				925	0				0									1.7275	1.01177	1.7283	0.99816
																									146.62	23.0163	146.392	21.1069				926	0				0									1.73028	1.01239	1.73108	0.99901
																									146.875	23.0138	146.616	21.1091				927	0				0									1.73306	1.01227	1.73386	0.99878
																									147.13	23.0084	146.839	21.1105				928	0				0									1.73583	1.01227	1.73663	0.99963
																									147.386	23.0058	147.062	21.1043				929	0				0									1.73861	1.01227	1.73941	1
																									147.637	23.0047	147.286	21.1193				930	0				0									1.74139	1.01227	1.74219	1.00085
																									147.892	23.0017	147.509	21.1152				931	0				0									1.74417	1.01227	1.74497	1.00085
																									148.147	23.0137	147.729	21.0993				932	0				0									1.74694	1.01165	1.74774	1.00085
																									148.402	23.0112	147.948	21.087				933	0				0									1.74972	1.01165	1.75052	1
																									148.619	23.0112	148.171	21.0944				934	0				0									1.7525	1.01165	1.7533	1.00024
																									148.841	23.0196	148.395	21.0974				935	0				0									1.75528	1.01227	1.75608	0.99963
																									149.064	23.0228	148.618	21.1075				936	0				0									1.75806	1.01215	1.75886	0.99963
																									149.286	23.0171	148.842	21.1136				937	0				0									1.76083	1.01227	1.76163	0.99901
																									149.505	22.9968	149.065	21.1149				938	0				0									1.76361	1.01227	1.76441	0.99901
																									149.727	22.9969	149.316	21.1223				939	0				0									1.76639	1.01227	1.76719	0.99901
																									149.951	22.9978	149.572	21.1129				940	0				0									1.76917	1.01227	1.76997	0.9984
																									150.174	23.0109	149.826	21.1213				941	0				0									1.77194	1.01203	1.77274	0.99816
																									150.398	23.0065	150.079	21.1222				942	0				0									1.77472	1.01203	1.77552	0.99755
																									150.621	23.0171	150.331	21.1181				943	0				0									1.7775	1.01215	1.7783	0.99778
																									150.876	23.02	150.587	21.1225				944	0				0									1.78028	1.01203	1.78108	0.99694
																									151.131	23.016	150.842	21.1206				945	0				0									1.78306	1.01215	1.78386	0.99694
																									151.38	23.0134	151.061	21.1264				946	0				0									1.78583	1.01215	1.78663	0.99656
																									151.631	22.9989	151.285	21.1103				947	0				0									1.78861	1.01215	1.78941	0.99656
																									151.849	22.9867	151.504	21.1286				948	0				0									1.79139	1.01215	1.79219	0.99632
																									152.072	22.9884	151.728	21.1169				949	0				0									1.79417	1.01215	1.79497	0.99594
																									152.296	23.0017	151.947	21.1216				950	0				0									1.79694	1.01165	1.79774	0.99533
																									152.515	23.0086	152.171	21.1133				951	0				0									1.79972	1.01165	1.80052	0.99533
																									152.739	23.014	152.394	21.1312				952	0				0									1.8025	1.01165	1.8033	0.99533
																									152.962	23.0258	152.616	21.1085				953	0				0									1.80528	1.01165	1.80608	0.99472
																									153.185	23.0346	152.84	21.1155				954	0				0									1.80806	1.01153	1.80886	0.9941
																									153.405	23.0303	153.063	21.1005				955	0				0									1.81083	1.01153	1.81163	0.9941
																									153.628	23.0106	153.315	21.083				956	0				0									1.81361	1.01165	1.81441	0.9941
																									153.851	23.0183	153.568	21.0953				957	0				0									1.81639	1.01153	1.81719	0.99349
																									154.075	23.0067	153.815	21.1072				958	0				0									1.81917	1.01177	1.81997	0.9941
																									154.33	22.9946	154.071	21.119				959	0				0									1.82194	1.01203	1.82274	0.99472
																									154.585	22.9966	154.294	21.11				960	0				0									1.82472	1.01165	1.82552	0.99533
																									154.837	23.0112	154.518	21.1063				961	0				0									1.8275	1.01165	1.8283	0.99594
																									155.092	23.016	154.741	21.0987				962	0				0									1.83028	1.01165	1.83108	0.99656
																									155.339	23.0335	154.964	21.0986				963	0				0									1.83306	1.01165	1.83386	0.99717
																									155.595	23.018	155.187	21.1069				964	0				0									1.83583	1.01165	1.83663	0.99778
																									155.814	23.0185	155.406	21.111				965	0				0									1.83861	1.01177	1.83941	0.9984
																									156.034	23.0028	155.626	21.1025				966	0				0									1.84139	1.01165	1.84219	0.99901
																									156.257	22.995	155.845	21.1127				967	0				0									1.84417	1.01177	1.84497	0.99925
																									156.476	23.0045	156.068	21.113				968	0				0									1.84694	1.01177	1.84774	0.9984
																									156.7	23.0107	156.318	21.0909				969	0				0									1.84972	1.01127	1.85052	0.9984
																									156.923	23.0069	156.571	21.1145				970	0				0									1.8525	1.01189	1.8533	0.99802
																									157.145	23.0039	156.826	21.1172				971	0				0									1.85528	1.01127	1.85608	0.99802
																									157.393	22.9941	157.08	21.1191				972	0				0									1.85806	1.01127	1.85886	0.99741
																									157.645	22.9927	157.301	21.1151				973	0				0									1.86083	1.01139	1.86163	0.99717
																									157.865	22.9929	157.521	21.1171				974	0				0									1.86361	1.01139	1.86441	0.99656
																									158.088	22.9878	157.74	21.1209				975	0				0									1.86639	1.01139	1.86719	0.99741
																									158.311	22.9825	157.963	21.1009				976	0				0									1.86917	1.01139	1.86997	0.99717
																									158.534	22.9826	158.186	21.1025				977	0				0									1.87194	1.01127	1.87274	0.99802
																									158.758	22.9842	158.402	21.0935				978	0				0									1.87472	1.01127	1.87552	0.99863
																									158.981	22.9843	158.657	21.1197				979	0				0									1.8775	1.01127	1.8783	0.99925
																									159.203	22.9913	158.909	21.1177				980	0				0									1.88028	1.01139	1.88108	0.99986
																									159.426	22.9783	159.152	21.1321				981	0				0									1.88306	1.01139	1.88386	1.00024
																									159.646	22.9774	159.373	21.1324				982	0				0									1.88583	1.01102	1.88663	1.00085
																									159.866	22.9944	159.595	21.1228				983	0				0									1.88861	1.01089	1.88941	1.00085
																									160.117	23.0101	159.81	21.1293				984	0				0									1.89139	1.01089	1.89219	1.0017
																									160.368	23.0048	160.061	21.125				985	0				0									1.89417	1.01152	1.89497	1.0017
																									160.624	23.0123	160.317	21.1287				986	0				0									1.89694	1.01152	1.89774	1.0017
																									160.879	23.0124	160.572	21.1385				987	0				0									1.89972	1.01164	1.90052	1.00147
																									161.13	23.0079	160.828	21.1255				988	0				0									1.9025	1.01152	1.9033	1.00085
																									161.382	23.0183	161.079	21.129				989	0				0									1.90528	1.01152	1.90608	1.00109
																									161.597	23.0143	161.33	21.1229				990	0				0									1.90806	1.01164	1.90886	1.00048
																									161.819	23.0128	161.55	21.1241				991	0				0									1.91083	1.01164	1.91163	1.00048
																									162.039	23.0278	161.769	21.1267				992	0				0									1.91361	1.01176	1.91441	0.99986
																									162.262	23.0171	161.992	21.1312				993	0				0									1.91639	1.01176	1.91719	0.99986
																									162.486	23.005	162.232	21.144				994	0				0									1.91917	1.01176	1.91997	0.99901
																									162.739	23.023	162.483	21.1269				995	0				0									1.92194	1.01114	1.92274	0.99925
																									162.994	23.0266	162.704	21.1253				996	0				0									1.92472	1.01176	1.92552	0.99925
																									163.25	23.0284	162.922	21.1223				997	0				0									1.9275	1.01126	1.9283	0.99925
																									163.501	23.0228	163.143	21.1009				998	0				0									1.93028	1.01126	1.93108	0.99963
																									163.752	23.0219	163.362	21.1255				999	0				0									1.93306	1.01138	1.93386	1.00048
																									164.004	23.0264	163.585	21.1094				1000	0				0									1.93583	1.01138	1.93663	1.00071
																									164.227	23.018	163.809	21.128				1001	0				0									1.93861	1.01126	1.93941	1.00109
																									164.446	23.0173	164.056	21.1223				1002	0				0									1.94139	1.01138	1.94219	1.0017
																									164.665	23.0104	164.307	21.1095				1003	0				0									1.94417	1.01138	1.94497	1.00232
																									164.888	23.0258	164.563	21.1152				1004	0				0									1.94694	1.01151	1.94774	1.00232
																									165.136	23.0219	164.818	21.1158				1005	0				0									1.94972	1.01151	1.95052	1.00269
																									165.392	23.0059	165.033	21.1351				1006	0				0									1.9525	1.01101	1.9533	1.00293
																									165.646	23.011	165.257	21.1145				1007	0				0									1.95528	1.01101	1.95608	1.00354
																									165.898	23.0096	165.48	21.1022				1008	0				0									1.95806	1.01101	1.95886	1.00416
																									166.153	23.0204	165.704	21.0993				1009	0				0									1.96083	1.01101	1.96163	1.00416
																									166.408	23.0146	165.927	21.095				1010	0				0									1.96361	1.01101	1.96441	1.00501
																									166.66	23.0118	166.146	21.0969				1011	0				0									1.96639	1.01113	1.96719	1.00477
																									166.883	23.0258	166.369	21.1043				1012	0				0									1.96917	1.01113	1.96997	1.00539
																									167.098	23.0174	166.592	21.1174				1013	0				0									1.97194	1.01113	1.97274	1.00539
																									167.319	23.0165	166.816	21.1117				1014	0				0									1.97472	1.01113	1.97552	1.00477
																									167.543	23.0238	167.039	21.1274				1015	0				0									1.9775	1.01125	1.9783	1.00477
																									167.766	23.0225	167.261	21.1098				1016	0				0									1.98028	1.01113	1.98108	1.00477
																									167.99	23.0261	167.51	21.1215				1017	0				0									1.98306	1.01125	1.98386	1.00477
																									168.213	23.0315	167.766	21.1117				1018	0				0									1.98583	1.01113	1.98663	1.00416
																									168.432	23.0266	168.021	21.1047				1019	0				0									1.98861	1.01125	1.98941	1.00416
																									168.688	23.0267	168.272	21.1143				1020	0				0									1.99139	1.01125	1.99219	1.0044
																									168.943	23.0148	168.527	21.1155				1021	0				0									1.99417	1.01087	1.99497	1.00354
																									169.19	23.0186	168.783	21.1028				1022	0				0									1.99694	1.01087	1.99774	1.00354
																									169.442	23.0042	169	21.1149				1023	0				0									1.99972	1.01138	2.00052	1.00354
																									169.665	23.0081	169.224	21.0964				1024	0				0									2.0025	1.01087	2.0033	1.00354
																									169.884	23.0011	169.446	21.1177				1025	0				0									2.00528	1.01087	2.00608	1.00293
																									170.105	22.9865	169.667	21.0977				1026	0				0									2.00806	1.011	2.00886	1.00317
																									170.327	22.9919	169.89	21.1068				1027	0				0									2.01083	1.011	2.01163	1.00317
																									170.55	22.9943	170.111	21.1148				1028	0				0									2.01361	1.01087	2.01441	1.00232
																									170.772	23.0042	170.333	21.1132				1029	0				0									2.01639	1.01087	2.01719	1.00255
																									170.993	23.0036	170.584	21.09				1030	0				0									2.01917	1.0105	2.01997	1.00194
																									171.216	23.0213	170.831	21.1165				1031	0				0									2.02194	1.0105	2.02274	1.00194
																									171.468	23.0051	171.086	21.1005				1032	0				0									2.02472	1.0105	2.02552	1.00194
																									171.723	23.0224	171.337	21.1108				1033	0				0									2.0275	1.0105	2.0283	1.00133
																									171.978	23.0053	171.559	21.1025				1034	0				0									2.03028	1.0105	2.03108	1.00133
																									172.234	22.9888	171.779	21.1079				1035	0				0									2.03306	1.01062	2.03386	1.00133
																									172.489	22.9954	172.002	21.1245				1036	0				0									2.03583	1.0105	2.03663	1.00071
																									172.74	23.0193	172.226	21.1133				1037	0				0									2.03861	1.0105	2.03941	1.00048
																									172.995	22.9966	172.449	21.1137				1038	0				0									2.04139	1.01062	2.04219	1.0001
																									173.244	23.0048	172.673	21.1216				1039	0				0									2.04417	1.01062	2.04497	1.0001
																									173.466	23.0134	172.896	21.1209				1040	0				0									2.04694	1.01062	2.04774	0.99925
																									173.689	23.0114	173.115	21.1184				1041	0				0									2.04972	1.01062	2.05052	0.99948
																									173.913	23.0065	173.367	21.1146				1042	0				0									2.0525	1.01062	2.0533	0.99863
																									174.132	23.0123	173.622	21.1322				1043	0				0									2.05528	1.01074	2.05608	0.99863
																									174.355	23.0107	173.875	21.1113				1044	0				0									2.05806	1.01062	2.05886	0.99887
																									174.579	23.0124	174.129	21.111				1045	0				0									2.06083	1.01062	2.06163	0.99826
																									174.798	23.0058	174.379	21.1271				1046	0				0									2.06361	1.01074	2.06441	0.99764
																									175.051	23.0126	174.595	21.121				1047	0				0									2.06639	1.01062	2.06719	0.99764
																									175.305	22.9988	174.818	21.1213				1048	0				0									2.06917	1.01062	2.06997	0.99764
																									175.556	23.0037	175.038	21.1005				1049	0				0									2.07194	1.01074	2.07274	0.99679
																									175.812	22.9961	175.261	21.1003				1050	0				0									2.07472	1.01062	2.07552	0.99726
																									176.063	23.0034	175.48	21.1116				1051	0				0									2.0775	1.01062	2.0783	0.99703
																									176.312	23.0275	175.704	21.1085				1052	0				0									2.08028	1.01074	2.08108	0.99641
																									176.534	23.0128	175.927	21.1193				1053	0				0									2.08306	1.01074	2.08386	0.9958
																									176.755	23.0123	176.179	21.1156				1054	0				0									2.08583	1.01062	2.08663	0.9958
																									176.979	23.0194	176.426	21.1178				1055	0				0									2.08861	1.01062	2.08941	0.99542
																									177.225	23.0224	176.681	21.125				1056	0				0									2.09139	1.01074	2.09219	0.99519
																									177.48	23.029	176.901	21.1124				1057	0				0									2.09417	1.01062	2.09497	0.99457
																									177.727	23.011	177.124	21.1139				1058	0				0									2.09694	1.01062	2.09774	0.99519
																									177.982	23.0315	177.343	21.1024				1059	0				0									2.09972	1.01062	2.10052	0.9958
																									178.205	23.0241	177.561	21.0907				1060	0				0									2.1025	1.0105	2.1033	0.99641
																									178.425	23.0266	177.781	21.0992				1061	0				0									2.10528	1.0105	2.10608	0.99726
																									178.648	23.0314	178.031	21.1119				1062	0				0									2.10806	1.01062	2.10886	0.99764
																									178.863	23.0155	178.284	21.1251				1063	0				0									2.11083	1.0105	2.11163	0.99849
																									179.087	23.0238	178.537	21.1087				1064	0				0									2.11361	1.01062	2.11441	0.99911
																									179.334	23.016	178.793	21.1159				1065	0				0									2.11639	1.0105	2.11719	0.99887
																									179.589	23.0048	179.048	21.1181				1066	0				0									2.11917	1.0105	2.11997	1.0001
																									179.84	23.03	179.299	21.1253				1067	0				0									2.12194	1.0105	2.12274	1.00033
																									180.091	23.0242	179.521	21.1251				1068	0				0									2.12472	1.0105	2.12552	1.00095
																									180.315	23.0202	179.742	21.1289				1069	0				0									2.1275	1.0105	2.1283	1.00156
																									180.534	23.0131	179.965	21.1204				1070	0				0									2.13028	1.0105	2.13108	1.00156
																									180.758	23.0205	180.189	21.1245				1071	0				0									2.13306	1.01037	2.13386	1.00218
																									180.981	23.0165	180.412	21.1164				1072	0				0									2.13583	1.0105	2.13663	1.00279
																									181.196	23.028	180.632	21.1247				1073	0				0									2.13861	1.0105	2.13941	1.0034
																									181.42	23.0258	180.855	21.1283				1074	0				0									2.14139	1.01037	2.14219	1.0034
																									181.643	23.014	181.103	21.1145				1075	0				0									2.14417	1.01037	2.14497	1.00378
																									181.866	23.0062	181.358	21.1213				1076	0				0									2.14694	1.0105	2.14774	1.00378
																									182.09	23.0059	181.613	21.1292				1077	0				0									2.14972	1.01037	2.15052	1.00463
																									182.313	23.0095	181.864	21.1216				1078	0				0									2.1525	1.01037	2.1533	1.00525
																									182.537	23.0183	182.116	21.1172				1079	0				0									2.15528	1.0105	2.15608	1.00525
																									182.788	23.0204	182.335	21.1114				1080	0				0									2.15806	1.01037	2.15886	1.00525
																									183.043	23.0053	182.558	21.1143				1081	0				0									2.16083	1.01037	2.16163	1.00525
																									183.295	23.0235	182.779	21.1188				1082	0				0									2.16361	1.01037	2.16441	1.00525
																									183.547	23.0218	182.997	21.1197				1083	0				0									2.16639	1.0105	2.16719	1.00463
																									183.802	23.0039	183.249	21.133				1084	0				0									2.16917	1.01037	2.16997	1.00463
																									184.025	23.0054	183.5	21.1193				1085	0				0									2.17194	1.01037	2.17274	1.00463
																									184.248	23.0081	183.751	21.1242				1086	0				0									2.17472	1.01037	2.17552	1.00463
																									184.5	23.0222	183.999	21.1242				1087	0				0									2.1775	1.01037	2.1783	1.00402
																									184.719	23.0072	184.222	21.1253				1088	0				0									2.18028	1.01037	2.18108	1.00426
																									184.943	23.0297	184.445	21.1143				1089	0				0									2.18306	1.01025	2.18386	1.00402
																									185.166	23.0154	184.669	21.1156				1090	0				0									2.18583	1.01037	2.18663	1.0034
																									185.383	23.0289	184.892	21.113				1091	0				0									2.18861	1.01025	2.18941	1.00364
																									185.631	23.0109	185.116	21.106				1092	0				0									2.19139	1.01025	2.19219	1.0034
																									185.884	23.0278	185.332	21.1151				1093	0				0									2.19417	1.01075	2.19497	1.00279
																									186.139	23.0166	185.552	21.1302				1094	0				0									2.19694	1.01037	2.19774	1.00279
																									186.389	23.0152	185.807	21.1212				1095	0				0									2.19972	1.01025	2.20052	1.00279
																									186.613	23.0141	186.059	21.1305				1096	0				0									2.2025	1.01075	2.2033	1.00218
																									186.832	23.0134	186.315	21.1247				1097	0				0									2.20528	1.01063	2.20608	1.00218
																									187.056	23.0154	186.566	21.1232				1098	0				0									2.20806	1.01063	2.20886	1.00156
																									187.279	23.0151	186.821	21.1407				1099	0				0									2.21083	1.01063	2.21163	1.0018
																									187.502	23.0076	187.077	21.1301				1100	0				0									2.21361	1.01013	2.21441	1.00156
																									187.722	23.0093	187.328	21.1206				1101	0				0									2.21639	1.01013	2.21719	1.00119
																									187.941	23.009	187.551	21.112				1102	0				0									2.21917	1.01013	2.21997	1.00119
																									188.193	23.0255	187.769	21.1087				1103	0				0									2.22194	1.01025	2.22274	1.00057
																									188.444	23.0208	187.99	21.1153				1104	0				0									2.22472	1.01025	2.22552	1.00033
																									188.699	23.0128	188.211	21.1103				1105	0				0									2.2275	1.01025	2.2283	0.99996
																									188.95	22.9997	188.433	21.1139				1106	0				0									2.23028	1.01013	2.23108	0.99996
																									189.169	23.016	188.656	21.12				1107	0				0									2.23306	1.01025	2.23386	0.99996
																									189.388	22.993	188.88	21.1101				1108	0				0									2.23583	1.01025	2.23663	0.99911
																									189.612	22.9995	189.131	21.0996				1109	0				0									2.23861	1.01025	2.23941	0.99911
																									189.828	22.9997	189.386	21.1041				1110	0				0									2.24139	1.01037	2.24219	0.99934
																									190.078	23.0093	189.638	21.1136				1111	0				0									2.24417	1.01025	2.24497	0.99996
																									190.333	23.004	189.893	21.1081				1112	0				0									2.24694	1.01025	2.24774	1.00057
																									190.582	22.9937	190.148	21.1152				1113	0				0									2.24972	1.01037	2.25052	1.00057
																									190.838	22.9901	190.402	21.1253				1114	0				0									2.2525	1.01037	2.2533	1.00095
																									191.059	23.0202	190.623	21.1159				1115	0				0									2.25528	1.01037	2.25608	1.0018
																									191.274	23.0356	190.847	21.1167				1116	0				0									2.25806	1.0105	2.25886	1.00241
																									191.498	23.0115	191.07	21.1028				1117	0				0									2.26083	1.0105	2.26163	1.00303
																									191.717	23.0194	191.293	21.1165				1118	0				0									2.26361	1.0105	2.26441	1.00279
																									191.941	23.0267	191.517	21.1298				1119	0				0									2.26639	1.01	2.26719	1.00303
																									192.164	23.0179	191.74	21.1389				1120	0				0									2.26917	1.0105	2.26997	1.00279
																									192.387	22.9989	191.96	21.1372				1121	0				0									2.27194	1.01	2.27274	1.00241
																									192.639	23.0134	192.179	21.1146				1122	0				0									2.27472	1.01	2.27552	1.00241
																									192.89	23.0016	192.4	21.1451				1123	0				0									2.2775	1.01012	2.2783	1.00241
																									193.137	22.9988	192.62	21.1267				1124	0				0									2.28028	1.01012	2.28108	1.00241
																									193.393	22.9997	192.873	21.1367				1125	0				0									2.28306	1.01012	2.28386	1.0018
																									193.616	22.9991	193.125	21.1255				1126	0				0									2.28583	1.00962	2.28663	1.00142
																									193.836	22.9924	193.38	21.1221				1127	0				0									2.28861	1.00962	2.28941	1.00119
																									194.055	22.9961	193.633	21.1269				1128	0				0									2.29139	1.00962	2.29219	1.00142
																									194.278	22.9961	193.887	21.1305				1129	0				0									2.29417	1.00962	2.29497	1.00057
																									194.502	22.9978	194.138	21.1174				1130	0				0									2.29694	1.00962	2.29774	1.00057
																									194.724	22.9896	194.361	21.1258				1131	0				0									2.29972	1.00974	2.30052	1.00057
																									194.944	22.9954	194.585	21.1251				1132	0				0									2.3025	1.00974	2.3033	0.99996
																									195.167	22.9801	194.807	21.1276				1133	0				0									2.30528	1.00974	2.30608	1.00019
																									195.421	22.9829	195.03	21.1376				1134	0				0									2.30806	1.00974	2.30886	0.99958
																									195.676	22.9918	195.254	21.1325				1135	0				0									2.31083	1.00974	2.31163	0.99934
																									195.927	22.9972	195.473	21.1346				1136	0				0									2.31361	1.01024	2.31441	0.99873
																									196.179	23.0106	195.693	21.1221				1137	0				0									2.31639	1.00986	2.31719	0.99873
																									196.434	23.0224	195.916	21.1143				1138	0				0									2.31917	1.01036	2.31997	0.99835
																									196.689	23.0188	196.141	21.1167				1139	0				0									2.32194	1.01036	2.32274	0.99835
																									196.945	23.0245	196.391	21.1253				1140	0				0									2.32472	1.01049	2.32552	0.99811
																									197.166	23.0191	196.642	21.1328				1141	0				0									2.3275	1.01036	2.3283	0.99811
																									197.386	23.0224	196.892	21.1245				1142	0				0									2.33028	1.01036	2.33108	0.99896
																									197.605	23.0207	197.113	21.12				1143	0				0									2.33306	1.01036	2.33386	0.99934
																									197.829	23.0273	197.333	21.1204				1144	0				0									2.33583	1.01049	2.33663	1.00019
																									198.048	23.0264	197.552	21.0963				1145	0				0									2.33861	1.00999	2.33941	1.00057
																									198.271	23.0199	197.775	21.096				1146	0				0									2.34139	1.00999	2.34219	1.00119
																									198.495	23.0185	198.019	21.0999				1147	0				0									2.34417	1.00999	2.34497	1.00142
																									198.718	23.0281	198.274	21.0862				1148	0				0									2.34694	1.01011	2.34774	1.00204
																									198.942	23.0303	198.521	21.0919				1149	0				0									2.34972	1.01011	2.35052	1.00265
																									199.165	23.0194	198.745	21.0985				1150	0				0									2.3525	1.00961	2.3533	1.00265
																									199.412	23.0008	198.963	21.1075				1151	0				0									2.35528	1.01011	2.35608	1.00326
																									199.668	23.002	199.187	21.0881				1152	0				0									2.35806	1.00961	2.35886	1.00388
																									199.918	23.0135	199.41	21.1201				1153	0				0									2.36083	1.00961	2.36163	1.00388
																									200.138	23.005	199.632	21.1097				1154	0				0									2.36361	1.00961	2.36441	1.00364
																									200.362	23.0016	199.856	21.1193				1155	0				0									2.36639	1.00961	2.36719	1.00388
																									200.584	23.0134	200.076	21.1301				1156	0				0									2.36917	1.00961	2.36997	1.00388
																									200.808	23.0253	200.296	21.1239				1157	0				0									2.37194	1.00949	2.37274	1.00326
																									201.032	23.0309	200.52	21.1325				1158	0				0									2.37472	1.00961	2.37552	1.00326
																									201.25	23.0363	200.744	21.1116				1159	0				0									2.3775	1.00973	2.3783	1.00241
																									201.472	23.0208	200.964	21.0967				1160	0				0									2.38028	1.00973	2.38108	1.00241
																									201.692	23.0067	201.212	21.0899				1161	0				0									2.38306	1.00985	2.38386	1.00265
																									201.942	23.0112	201.458	21.0894				1162	0				0									2.38583	1.00973	2.38663	1.00204
																									202.196	23.003	201.678	21.1124				1163	0				0									2.38861	1.00948	2.38941	1.00204
																									202.442	22.9985	201.898	21.12				1164	0				0									2.39139	1.00935	2.39219	1.00204
																									202.664	22.9969	202.144	21.1283				1165	0				0									2.39417	1.00935	2.39497	1.00119
																									202.888	22.9971	202.398	21.1314				1166	0				0									2.39694	1.00935	2.39774	1.00119
																									203.106	23.0096	202.644	21.1091				1167	0				0									2.39972	1.00935	2.40052	1.00142
																									203.33	22.9983	202.866	21.1314				1168	0				0									2.4025	1.00948	2.4033	1.00057
																									203.55	23.0134	203.086	21.1204				1169	0				0									2.40528	1.00935	2.40608	1.00057
																									203.772	22.9892	203.31	21.1177				1170	0				0									2.40806	1.00897	2.40886	0.99996
																									203.992	23.0098	203.528	21.1295				1171	0				0									2.41083	1.00897	2.41163	0.99996
																									204.244	22.996	203.748	21.1293				1172	0				0									2.41361	1.00897	2.41441	1.00019
																									204.5	22.9982	203.972	21.1347				1173	0				0									2.41639	1.00948	2.41719	0.99958
																									204.75	22.9969	204.196	21.1114				1174	0				0									2.41917	1.00935	2.41997	0.99896
																									205.002	22.996	204.45	21.1139				1175	0				0									2.42194	1.00948	2.42274	0.99896
																									205.226	23.0002	204.704	21.1165				1176	0				0									2.42472	1.00948	2.42552	0.99896
																									205.448	23.0017	204.952	21.1071				1177	0				0									2.4275	1.00998	2.4283	0.99835
																									205.67	23.0185	205.204	21.1021				1178	0				0									2.43028	1.00935	2.43108	0.99835
																									205.894	23.0096	205.422	21.1164				1179	0				0									2.43306	1.00935	2.43386	0.99774
																									206.114	23.0149	205.642	21.1019				1180	0				0									2.43583	1.00935	2.43663	0.99859
																									206.338	23.0141	205.866	21.1153				1181	0				0									2.43861	1.00948	2.43941	0.99835
																									206.56	23.0183	206.09	21.1091				1182	0				0									2.44139	1.00935	2.44219	0.99958
																									206.78	23.0174	206.312	21.0823				1183	0				0									2.44417	1.0096	2.44497	0.99958
																									207	23.0199	206.532	21.1117				1184	0				0									2.44694	1.00948	2.44774	1.00043
																									207.222	22.9991	206.784	21.1127				1185	0				0									2.44972	1.00948	2.45052	1.00081
																									207.474	22.9961	207.038	21.1187				1186	0				0									2.4525	1.0096	2.4533	1.00142
																									207.73	22.9957	207.288	21.1245				1187	0				0									2.45528	1.00948	2.45608	1.00166
																									207.984	22.9954	207.542	21.1235				1188	0				0									2.45806	1.0096	2.45886	1.00227
																									208.24	23.0101	207.764	21.1148				1189	0				0									2.46083	1.00948	2.46163	1.00289
																									208.494	23.0087	207.982	21.1039				1190	0				0									2.46361	1.00948	2.46441	1.00265
																									208.746	23.0166	208.202	21.1153				1191	0				0									2.46639	1.00948	2.46719	1.00265
																									209.002	23.0079	208.422	21.1219				1192	0				0									2.46917	1.00935	2.46997	1.00227
																									209.256	23.0031	208.644	21.1238				1193	0				0									2.47194	1.00948	2.47274	1.00227
																									209.504	23.0061	208.868	21.1213				1194	0				0									2.47472	1.00948	2.47552	1.00166
																									209.726	23.0087	209.116	21.1153				1195	0				0									2.4775	1.0096	2.4783	1.00142
																									209.946	23.0095	209.366	21.1152				1196	0				0									2.48028	1.0096	2.48108	1.00142
																									210.168	23.0129	209.62	21.1238				1197	0				0									2.48306	1.0096	2.48386	1.00104
																									210.388	23.021	209.842	21.1223				1198	0				0									2.48583	1.0096	2.48663	1.00104
																									210.64	23.011	210.064	21.1407				1199	0				0									2.48861	1.0096	2.48941	1.00043
																									210.894	23.0148	210.284	21.1385				1200	0				0									2.49139	1.0096	2.49219	1.00043
																									211.146	23.0193	210.508	21.1241				1201	0				0									2.49417	1.00948	2.49497	1.00019
																									211.4	23.0337	210.732	21.1302				1202	0				0									2.49694	1.00948	2.49774	0.99958
																									211.656	23.0208	210.95	21.1373				1203	0				0									2.49972	1.00948	2.50052	0.99981
																									211.912	23.0128	211.17	21.1183				1204	0				0									2.5025	1.00935	2.5033	0.9992
																									212.166	23.0159	211.392	21.1234				1205	0				0									2.50528	1.00948	2.50608	0.9992
																									212.39	23.0193	211.644	21.1298				1206	0				0									2.50806	1.00948	2.50886	0.99859
																									212.646	23.0124	211.9	21.1391				1207	0				0									2.51083	1.00948	2.51163	0.99859
																									212.864	23.0256	212.152	21.1287				1208	0				0									2.51361	1.00935	2.51441	0.99859
																									213.084	23.0224	212.406	21.1226				1209	0				0									2.51639	1.00935	2.51719	0.99774
																									213.304	23.0208	212.662	21.1405				1210	0				0									2.51917	1.00935	2.51997	0.99797
																									213.528	23.0062	212.914	21.1397				1211	0				0									2.52194	1.00935	2.52274	0.99712
																									213.75	23.0086	213.168	21.1347				1212	0				0									2.52472	1.00948	2.52552	0.99712
																									213.974	22.9989	213.422	21.1312				1213	0				0									2.5275	1.00935	2.5283	0.99712
																									214.194	23.004	213.64	21.1296				1214	0				0									2.53028	1.00948	2.53108	0.99821
																									214.444	23.0003	213.882	21.135				1215	0				0									2.53306	1.00897	2.53386	0.99859
																									214.692	22.9964	214.138	21.1283				1216	0				0									2.53583	1.00897	2.53663	0.9992
																									214.944	22.9775	214.394	21.1113				1217	0				0									2.53861	1.00885	2.53941	0.99981
																									215.166	22.9868	214.646	21.127				1218	0				0									2.54139	1.00897	2.54219	1.00043
																									215.382	22.9791	214.9	21.1344				1219	0				0									2.54417	1.00885	2.54497	1.00043
																									215.606	22.9893	215.152	21.1475				1220	0				0									2.54694	1.00897	2.54774	1.00104
																									215.828	22.9769	215.398	21.148				1221	0				0									2.54972	1.00897	2.55052	1.00166
																									216.052	22.9999	215.622	21.1328				1222	0				0									2.5525	1.00935	2.5533	1.00227
																									216.302	22.9952	215.844	21.1378				1223	0				0									2.55528	1.00935	2.55608	1.00312
																									216.554	23.0143	216.062	21.1334				1224	0				0									2.55806	1.00897	2.55886	1.00289
																									216.81	23.02	216.312	21.1237				1225	0				0									2.56083	1.00885	2.56163	1.0035
																									217.064	23.0152	216.562	21.1269				1226	0				0									2.56361	1.00885	2.56441	1.00388
																									217.318	23.0062	216.814	21.1203				1227	0				0									2.56639	1.00923	2.56719	1.00412
																									217.568	22.9954	217.066	21.1273				1228	0				0									2.56917	1.00923	2.56997	1.00497
																									217.79	23.0199	217.288	21.1251				1229	0				0									2.57194	1.00923	2.57274	1.00473
																									218.014	23.0176	217.512	21.1325				1230	0				0									2.57472	1.00935	2.57552	1.00535
																									218.238	23.0219	217.732	21.1416				1231	0				0									2.5775	1.00935	2.5783	1.00535
																									218.46	23.0218	217.95	21.1385				1232	0				0									2.58028	1.00923	2.58108	1.00535
																									218.684	23.0311	218.17	21.1353				1233	0				0									2.58306	1.00911	2.58386	1.00558
																									218.902	23.0244	218.392	21.1322				1234	0				0									2.58583	1.00923	2.58663	1.00558
																									219.126	23.0193	218.644	21.1167				1235	0				0									2.58861	1.00923	2.58941	1.00497
																									219.35	23.0025	218.898	21.1159				1236	0				0									2.59139	1.00923	2.59219	1.00497
																									219.596	22.9964	219.148	21.1052				1237	0				0									2.59417	1.00923	2.59497	1.00473
																									219.852	23.0109	219.368	21.1005				1238	0				0									2.59694	1.00923	2.59774	1.00435
																									220.106	23.0121	219.592	21.1127				1239	0				0									2.59972	1.00923	2.60052	1.00435
																									220.362	23.002	219.812	21.1366				1240	0				0									2.6025	1.00923	2.6033	1.00435
																									220.618	23.0132	220.034	21.1169				1241	0				0									2.60528	1.00935	2.60608	1.00435
																									220.868	23.0092	220.25	21.1351				1242	0				0									2.60806	1.00885	2.60886	1.0035
																									221.124	23.0205	220.474	21.1346				1243	0				0									2.61083	1.00873	2.61163	1.00374
																									221.38	23.0194	220.696	21.1261				1244	0				0									2.61361	1.00885	2.61441	1.00374
																									221.634	23.0241	220.946	21.1263				1245	0				0									2.61639	1.00885	2.61719	1.00289
																									221.888	23.0162	221.202	21.1139				1246	0				0									2.61917	1.00873	2.61997	1.00289
																									222.14	23.0283	221.458	21.1254				1247	0				0									2.62194	1.00885	2.62274	1.00227
																									222.36	23.012	221.71	21.1156				1248	0				0									2.62472	1.00885	2.62552	1.00227
																									222.582	23.0086	221.96	21.1292				1249	0				0									2.6275	1.00885	2.6283	1.00251
																									222.804	23.0247	222.178	21.1286				1250	0				0									2.63028	1.00885	2.63108	1.0019
																									223.026	23.0188	222.402	21.1382				1251	0				0									2.63306	1.00935	2.63386	1.00213
																									223.25	23.0213	222.626	21.1183				1252	0				0									2.63583	1.00935	2.63663	1.00128
																									223.472	23.0185	222.84	21.1199				1253	0				0									2.63861	1.00935	2.63941	1.00128
																									223.696	23.0143	223.092	21.113				1254	0				0									2.64139	1.00948	2.64219	1.00128
																									223.92	23.0048	223.346	21.1242				1255	0				0									2.64417	1.00897	2.64497	1.00067
																									224.142	23.0145	223.6	21.118				1256	0				0									2.64694	1.00885	2.64774	1.00067
																									224.394	23.0045	223.852	21.1165				1257	0				0									2.64972	1.00897	2.65052	1.00005
																									224.646	23.0173	224.1	21.1263				1258	0				0									2.6525	1.00885	2.6533	1.00029
																									224.9	23.021	224.324	21.1215				1259	0				0									2.65528	1.00897	2.65608	1.00005
																									225.156	23.0166	224.544	21.1056				1260	0				0									2.65806	1.00897	2.65886	0.99944
																									225.41	23.0149	224.768	21.1223				1261	0				0									2.66083	1.00897	2.66163	0.99944
																									225.666	23.0101	224.986	21.1175				1262	0				0									2.66361	1.00897	2.66441	0.99882
																									225.922	23.0128	225.21	21.1359				1263	0				0									2.66639	1.00835	2.66719	0.99906
																									226.172	23.0197	225.458	21.129				1264	0				0									2.66917	1.00847	2.66997	0.99821
																									226.392	23.0048	225.704	21.1298				1265	0				0									2.67194	1.00897	2.67274	0.99821
																									226.616	23.0126	225.96	21.1305				1266	0				0									2.67472	1.00897	2.67552	0.99844
																									226.834	23.0076	226.214	21.1199				1267	0				0									2.6775	1.0091	2.6783	0.99783
																									227.054	23.0252	226.438	21.1153				1268	0				0									2.68028	1.0091	2.68108	0.99721
																									227.296	23.0169	226.656	21.1175				1269	0				0									2.68306	1.0091	2.68386	0.99698
																									227.552	23.0253	226.876	21.125				1270	0				0									2.68583	1.0091	2.68663	0.99698
																									227.8	23.0177	227.096	21.1372				1271	0				0									2.68861	1.0091	2.68941	0.99821
																									228.022	23.0177	227.342	21.1424				1272	0				0									2.69139	1.00872	2.69219	0.99882
																									228.246	23.014	227.596	21.1573				1273	0				0									2.69417	1.0086	2.69497	0.99906
																									228.466	23.0095	227.848	21.1244				1274	0				0									2.69694	1.0086	2.69774	0.99944
																									228.69	23.0013	228.098	21.149				1275	0				0									2.69972	1.00872	2.70052	1.00005
																									228.912	23.0235	228.322	21.1293				1276	0				0									2.7025	1.00872	2.7033	1.00067
																									229.132	23.0128	228.542	21.1372				1277	0				0									2.70528	1.00872	2.70608	1.0009
																									229.356	23.0188	228.766	21.1456				1278	0				0									2.70806	1.00872	2.70886	1.0019
																									229.578	23.012	228.988	21.1292				1279	0				0									2.71083	1.00822	2.71163	1.00213
																									229.83	23.0173	229.208	21.1293				1280	0				0									2.71361	1.00822	2.71441	1.00275
																									230.084	23.0151	229.432	21.1255				1281	0				0									2.71639	1.00822	2.71719	1.00336
																									230.336	23.0128	229.678	21.1204				1282	0				0									2.71917	1.00834	2.71997	1.00336
																									230.59	23.0154	229.934	21.12				1283	0				0									2.72194	1.00884	2.72274	1.00398
																									230.846	23.0303	230.19	21.119				1284	0				0									2.72472	1.00884	2.72552	1.00398
																									231.102	23.0273	230.44	21.1206				1285	0				0									2.7275	1.00884	2.7283	1.00459
																									231.356	23.028	230.696	21.1367				1286	0				0									2.73028	1.00896	2.73108	1.00521
																									231.61	23.0076	230.952	21.1183				1287	0				0									2.73306	1.00896	2.73386	1.00521
																									231.832	23.0273	231.202	21.1369				1288	0				0									2.73583	1.00896	2.73663	1.00521
																									232.056	23.0182	231.422	21.1263				1289	0				0									2.73861	1.00896	2.73941	1.00544
																									232.31	23.0157	231.642	21.1274				1290	0				0									2.74139	1.00896	2.74219	1.00459
																									232.528	23.0141	231.862	21.1285				1291	0				0									2.74417	1.00896	2.74497	1.00459
																									232.746	23.025	232.084	21.1095				1292	0				0									2.74694	1.00896	2.74774	1.00435
																									232.964	23.0182	232.304	21.1168				1293	0				0									2.74972	1.00846	2.75052	1.00459
																									233.22	23.0076	232.528	21.1188				1294	0				0									2.7525	1.00846	2.7533	1.00421
																									233.47	23.0121	232.772	21.1285				1295	0				0									2.75528	1.00846	2.75608	1.00421
																									233.726	22.9954	232.994	21.1248				1296	0				0									2.75806	1.00846	2.75886	1.00398
																									233.982	23.0124	233.218	21.1299				1297	0				0									2.76083	1.00846	2.76163	1.00336
																									234.236	23.0045	233.436	21.1301				1298	0				0									2.76361	1.00846	2.76441	1.00336
																									234.492	23.0131	233.66	21.1469				1299	0				0									2.76639	1.00859	2.76719	1.00298
																									234.744	22.9871	233.874	21.1414				1300	0				0									2.76917	1.00859	2.76997	1.00298
																									234.962	23.0191	234.096	21.1462				1301	0				0									2.77194	1.00871	2.77274	1.00237
																									235.178	23.0128	234.348	21.1264				1302	0				0									2.77472	1.00859	2.77552	1.00275
																									235.396	23.0286	234.604	21.1453				1303	0				0									2.7775	1.00871	2.7783	1.00213
																									235.646	23.0163	234.858	21.1469				1304	0				0									2.78056	1.00871	2.78136	1.00213
																									235.896	23.0196	235.11	21.14				1305	0				0									2.78333	1.00859	2.78413	1.00152
																									236.15	23.0132	235.358	21.144				1306	0				0									2.78611	1.00871	2.78691	1.00152
																									236.368	23.0155	235.578	21.1351				1307	0				0									2.78889	1.00871	2.78969	1.00175
																									236.586	22.9954	235.8	21.1464				1308	0				0									2.79167	1.00871	2.79247	1.00114
																									236.81	23.0082	236.022	21.1614				1309	0				0									2.79444	1.00871	2.79524	1.00138
																									237.03	23.0103	236.242	21.1464				1310	0				0									2.79722	1.00871	2.79802	1.00029
																									237.28	23.0109	236.462	21.1433				1311	0				0									2.8	1.00871	2.8008	1.00052
																									237.536	23.0312	236.684	21.1439				1312	0				0									2.80278	1.00871	2.80358	0.99991
																									237.792	23.0236	236.936	21.134				1313	0				0									2.80556	1.00821	2.80636	0.99967
																									238.046	23.0225	237.188	21.1414				1314	0				0									2.80833	1.00821	2.80913	0.99991
																									238.296	23.0183	237.44	21.1405				1315	0				0									2.81111	1.00821	2.81191	0.99929
																									238.552	23.0174	237.686	21.1407				1316	0				0									2.81389	1.00833	2.81469	0.99929
																									238.808	23.0106	237.906	21.1407				1317	0				0									2.81667	1.00845	2.81747	0.99892
																									239.058	23.0081	238.128	21.148				1318	0				0									2.81944	1.00833	2.82024	0.99868
																									239.276	23.028	238.348	21.1338				1319	0				0									2.82222	1.00833	2.82302	0.99868
																									239.498	23.0107	238.602	21.1545				1320	0				0									2.825	1.00833	2.8258	0.99868
																									239.72	23.0221	238.858	21.1315				1321	0				0									2.82778	1.00833	2.82858	0.99929
																									239.944	23.0155	239.114	21.1349				1322	0				0									2.83056	1.00833	2.83136	0.99967
																									240.166	23.0231	239.362	21.1251				1323	0				0									2.83333	1.00845	2.83413	1.00052
																									240.386	23.0286	239.616	21.1191				1324	0				0									2.83611	1.00845	2.83691	1.00052
																									240.636	23.0137	239.832	21.1295				1325	0				0									2.83889	1.00833	2.83969	1.00114
																									240.888	23.0154	240.056	21.1178				1326	0				0									2.84167	1.00845	2.84247	1.00175
																									241.144	23.0227	240.278	21.1218				1327	0				0									2.84444	1.00845	2.84524	1.00213
																									241.394	23.0177	240.496	21.1344				1328	0				0									2.84722	1.00845	2.84802	1.00237
																									241.644	23.0211	240.716	21.1302				1329	0				0									2.85	1.00845	2.8508	1.00275
																									241.866	23.0185	240.968	21.1282				1330	0				0									2.85278	1.00845	2.85358	1.00384
																									242.084	23.0214	241.214	21.1068				1331	0				0									2.85556	1.00845	2.85636	1.0036
																									242.308	23.0224	241.464	21.1167				1332	0				0									2.85833	1.00845	2.85913	1.00421
																									242.556	23.0356	241.686	21.1161				1333	0				0									2.86111	1.00845	2.86191	1.00483
																									242.81	23.0312	241.904	21.1191				1334	0				0									2.86389	1.00845	2.86469	1.00483
																									243.062	23.0154	242.128	21.1104				1335	0				0									2.86667	1.00807	2.86747	1.00544
																									243.314	23.0241	242.352	21.1234				1336	0				0									2.86944	1.00795	2.87024	1.00544
																									243.564	23.0087	242.572	21.12				1337	0				0									2.87222	1.00783	2.87302	1.00544
																									243.788	23.0188	242.794	21.1146				1338	0				0									2.875	1.00795	2.8758	1.00606
																									244.012	23.0309	243.042	21.1324				1339	0				0									2.87778	1.00807	2.87858	1.00606
																									244.232	23.0207	243.298	21.1389				1340	0				0									2.88056	1.00807	2.88136	1.00606
																									244.454	23.0402	243.55	21.1322				1341	0				0									2.88333	1.00795	2.88413	1.00568
																									244.678	23.0315	243.806	21.1071				1342	0				0									2.88611	1.00783	2.88691	1.00544
																									244.898	23.0346	244.056	21.1137				1343	0				0									2.88889	1.00795	2.88969	1.00544
																									245.12	23.0483	244.272	21.1021				1344	0				0									2.89167	1.00845	2.89247	1.00483
																									245.344	23.0309	244.494	21.0891				1345	0				0									2.89444	1.00833	2.89524	1.00544
																									245.568	23.0169	244.718	21.0989				1346	0				0									2.89722	1.00845	2.89802	1.00483
																									245.79	23.0166	244.94	21.105				1347	0				0									2.9	1.00833	2.9008	1.00507
																									246.014	23.0242	245.158	21.1073				1348	0				0									2.90278	1.00833	2.90358	1.00507
																									246.236	23.0256	245.406	21.1219				1349	0				0									2.90556	1.00795	2.90636	1.00445
																									246.46	23.037	245.658	21.1251				1350	0				0									2.90833	1.00833	2.90913	1.00445
																									246.682	23.0415	245.876	21.114				1351	0				0									2.91111	1.00833	2.91191	1.00421
																									246.938	23.0219	246.098	21.1177				1352	0				0									2.91389	1.00795	2.91469	1.0036
																									247.192	23.0464	246.318	21.1119				1353	0				0									2.91667	1.00795	2.91747	1.0036
																									247.44	23.0286	246.538	21.1314				1354	0				0									2.91944	1.00795	2.92024	1.00298
																									247.692	23.0182	246.786	21.1238				1355	0				0									2.92222	1.00783	2.92302	1.00298
																									247.912	23.021	247.032	21.1328				1356	0				0									2.925	1.00821	2.9258	1.00322
																									248.134	23.0308	247.25	21.1222				1357	0				0									2.92778	1.00833	2.92858	1.00322
																									248.358	23.0196	247.468	21.113				1358	0				0									2.93056	1.00833	2.93136	1.00261
																									248.582	23.0306	247.692	21.1201				1359	0				0									2.93333	1.00833	2.93413	1.00261
																									248.806	23.0151	247.938	21.1158				1360	0				0									2.93611	1.00833	2.93691	1.00175
																									249.028	23.0114	248.19	21.1264				1361	0				0									2.93889	1.00833	2.93969	1.00175
																									249.25	23.0211	248.446	21.1446				1362	0				0									2.94167	1.00833	2.94247	1.00175
																									249.47	23.0266	248.698	21.1395				1363	0				0									2.94444	1.00833	2.94524	1.00138
																									249.694	23.0258	248.948	21.1429				1364	0				0									2.94722	1.00821	2.94802	1.00138
																									249.916	23.028	249.168	21.1378				1365	0				0									2.95	1.00821	2.9508	1.00138
																									250.166	23.0183	249.386	21.1305				1366	0				0									2.95278	1.00821	2.95358	1.00052
																									250.414	23.016	249.606	21.1168				1367	0				0									2.95556	1.00821	2.95636	1.00076
																									250.67	23.0213	249.85	21.1331				1368	0				0									2.95833	1.00821	2.95913	0.99991
																									250.92	23.0016	250.1	21.1085				1369	0				0									2.96111	1.00808	2.96191	0.99991
																									251.136	23.0253	250.322	21.119				1370	0				0									2.96389	1.00821	2.96469	1.00015
																									251.36	23.0303	250.538	21.1206				1371	0				0									2.96667	1.00808	2.96747	0.99953
																									251.584	23.0359	250.76	21.1117				1372	0				0									2.96944	1.00808	2.97024	0.99953
																									251.806	23.0252	250.984	21.1079				1373	0				0									2.97222	1.00808	2.97302	0.99892
																									252.03	23.0247	251.204	21.111				1374	0				0									2.975	1.00808	2.9758	0.99892
																									252.248	23.0379	251.454	21.1287				1375	0				0									2.97778	1.00808	2.97858	0.9983
																									252.472	23.0345	251.708	21.1289				1376	0				0									2.98056	1.00808	2.98136	0.99892
																									252.696	23.0283	251.958	21.1292				1377	0				0									2.98333	1.00808	2.98413	0.99953
																									252.92	23.0208	252.18	21.1392				1378	0				0									2.98611	1.00796	2.98691	1.00015
																									253.17	23.0343	252.436	21.1242				1379	0				0									2.98889	1.00796	2.98969	1.00015
																									253.426	23.0264	252.66	21.1245				1380	0				0									2.99167	1.00808	2.99247	1.00052
																									253.682	23.0235	252.914	21.141				1381	0				0									2.99444	1.00808	2.99524	1.00138
																									253.936	23.0351	253.134	21.141				1382	0				0									2.99722	1.00808	2.99802	1.00199
																									254.192	23.0174	253.358	21.1351				1383	0				0									3	1.00796	3.0008	1.00237
																									254.444	23.0207	253.58	21.1325				1384	0				0									3.00278	1.00796	3.00358	1.00261
																									254.694	23.0256	253.8	21.1225				1385	0				0									3.00556	1.00796	3.00636	1.00322
																									254.916	23.0272	254.048	21.1461				1386	0				0									3.00833	1.00796	3.00913	1.00322
																									255.136	23.0204	254.298	21.1372				1387	0				0									3.01111	1.00796	3.01191	1.00407
																									255.356	23.0157	254.554	21.1586				1388	0				0									3.01389	1.00808	3.01469	1.00445
																									255.58	23.025	254.81	21.1461				1389	0				0									3.01667	1.00808	3.01747	1.00445
																									255.802	23.0168	255.06	21.1487				1390	0				0									3.01944	1.00808	3.02024	1.00507
																									256.026	23.0087	255.312	21.1385				1391	0				0									3.02222	1.00808	3.02302	1.00507
																									256.25	23.0076	255.536	21.1427				1392	0				0									3.025	1.00796	3.0258	1.00592
																									256.472	23.0025	255.754	21.1328				1393	0				0									3.02778	1.00808	3.02858	1.00507
																									256.696	23.0028	255.968	21.1391				1394	0				0									3.03056	1.00808	3.03136	1.00507
																									256.948	23.004	256.22	21.1392				1395	0				0									3.03333	1.00808	3.03413	1.00445
																									257.202	23.002	256.472	21.1472				1396	0				0									3.03611	1.00808	3.03691	1.00469
																									257.454	23	256.722	21.1467				1397	0				0									3.03889	1.00821	3.03969	1.00445
																									257.706	23.0076	256.944	21.1334				1398	0				0									3.04167	1.00808	3.04247	1.00407
																									257.96	23.0235	257.162	21.1411				1399	0				0									3.04444	1.00821	3.04524	1.00384
																									258.216	23.0233	257.386	21.1168				1400	0				0									3.04722	1.00771	3.04802	1.00407
																									258.472	23.0163	257.606	21.1178				1401	0				0									3.05	1.00771	3.0508	1.00322
																									258.722	23.0221	257.85	21.1362				1402	0				0									3.05278	1.00758	3.05358	1.00346
																									258.942	23.0176	258.104	21.1247				1403	0				0									3.05556	1.00771	3.05636	1.00284
																									259.164	23.0173	258.352	21.1239				1404	0				0									3.05833	1.00771	3.05913	1.00237
																									259.386	23.0107	258.568	21.1222				1405	0				0									3.06111	1.00771	3.06191	1.00284
																									259.608	23.0042	258.786	21.1251				1406	0				0									3.06389	1.00771	3.06469	1.00284
																									259.83	23.0058	259.006	21.1228				1407	0				0									3.06667	1.00783	3.06747	1.00223
																									260.054	23.0082	259.258	21.1193				1408	0				0									3.06944	1.00783	3.07024	1.00223
																									260.278	22.9989	259.512	21.1264				1409	0				0									3.07222	1.00783	3.07302	1.00223
																									260.5	23.0186	259.764	21.1335				1410	0				0									3.075	1.00783	3.0758	1.00138
																									260.752	23.0148	260.018	21.126				1411	0				0									3.07778	1.00783	3.07858	1.00161
																									261.008	23.0351	260.274	21.1261				1412	0				0									3.08056	1.00795	3.08136	1.00138
																									261.254	23.0224	260.526	21.1222				1413	0				0									3.08333	1.00783	3.08413	1.00076
																									261.506	23.0239	260.776	21.1481				1414	0				0									3.08611	1.00795	3.08691	1.001
																									261.73	23.0247	261	21.1443				1415	0				0									3.08889	1.00783	3.08969	1.00038
																									261.952	23.0129	261.224	21.1573				1416	0				0									3.09167	1.00795	3.09247	1.00015
																									262.172	23.0096	261.446	21.1375				1417	0				0									3.09444	1.00795	3.09524	1.00062
																									262.392	23.0182	261.666	21.1324				1418	0				0									3.09722	1.00733	3.09802	0.99977
																									262.61	23.0138	261.888	21.1494				1419	0				0									3.1	1.00745	3.1008	0.99977
																									262.858	23.0089	262.11	21.1317				1420	0				0									3.10278	1.00745	3.10358	0.99892
																									263.11	23.0269	262.362	21.1257				1421	0				0									3.10556	1.00745	3.10636	0.99892
																									263.364	23.0128	262.618	21.1277				1422	0				0									3.10833	1.00707	3.10913	0.99892
																									263.62	23.019	262.872	21.1335				1423	0				0									3.11111	1.00707	3.11191	0.99854
																									263.876	23.0033	263.122	21.1459				1424	0				0									3.11389	1.00707	3.11469	0.99854
																									264.098	23.007	263.374	21.1443				1425	0				0									3.11667	1.00769	3.11747	0.99792
																									264.322	23.0036	263.586	21.1373				1426	0				0									3.11944	1.00769	3.12024	0.99731
																									264.546	22.9913	263.81	21.1551				1427	0				0									3.12222	1.00769	3.12302	0.99754
																									264.8	22.9839	264.03	21.1401				1428	0				0									3.125	1.00769	3.1258	0.99731
																									265.02	22.9839	264.254	21.1349				1429	0				0									3.12778	1.00782	3.12858	0.99669
																									265.238	23.0016	264.476	21.1204				1430	0				0									3.13056	1.00782	3.13136	0.99646
																									265.462	23.0003	264.724	21.1232				1431	0				0									3.13333	1.00732	3.13413	0.99669
																									265.682	23.0154	264.974	21.1279				1432	0				0									3.13611	1.00782	3.13691	0.99608
																									265.932	23.0087	265.224	21.1127				1433	0				0									3.13889	1.00732	3.13969	0.99608
																									266.184	23.0188	265.444	21.1187				1434	0				0									3.14167	1.00744	3.14247	0.99546
																									266.44	23.0054	265.66	21.1328				1435	0				0									3.14444	1.00744	3.14524	0.99546
																									266.694	23.0022	265.91	21.1408				1436	0				0									3.14722	1.00744	3.14802	0.99546
																									266.946	23.0087	266.158	21.1321				1437	0				0									3.15	1.00744	3.1508	0.99631
																									267.198	22.998	266.408	21.1609				1438	0				0									3.15278	1.00756	3.15358	0.99669
																									267.416	23.0002	266.628	21.133				1439	0				0									3.15556	1.00756	3.15636	0.99754
																									267.636	23.0126	266.846	21.1627				1440	0				0									3.15833	1.00756	3.15913	0.99792
																									267.86	23.023	267.088	21.1411				1441	0				0									3.16111	1.00756	3.16191	0.99854
																									268.106	23.0311	267.34	21.151				1442	0				0									3.16389	1.00756	3.16469	0.99939
																									268.36	23.0484	267.596	21.1541				1443	0				0									3.16667	1.00756	3.16747	1
																									268.612	23.0284	267.846	21.1312				1444	0				0									3.16944	1.00756	3.17024	1.00062
																									268.868	23.0368	268.066	21.1381				1445	0				0									3.17222	1.00768	3.17302	1.00038
																									269.118	23.0252	268.286	21.1263				1446	0				0									3.175	1.00756	3.1758	1.00124
																									269.338	23.0202	268.506	21.1631				1447	0				0									3.17778	1.00768	3.17858	1.00161
																									269.562	23.02	268.756	21.1468				1448	0				0									3.18056	1.00768	3.18136	1.00223
																									269.778	23.0177	269.012	21.1435				1449	0				0									3.18333	1.00718	3.18413	1.00247
																									269.996	23.023	269.266	21.1356				1450	0				0									3.18611	1.00781	3.18691	1.00284
																									270.248	23.0241	269.518	21.1401				1451	0				0									3.18889	1.00718	3.18969	1.00308
																									270.5	23.0213	269.774	21.1152				1452	0				0									3.19167	1.0073	3.19247	1.0037
																									270.752	23.0177	270.026	21.1196				1453	0				0									3.19444	1.0073	3.19524	1.00407
																									271.006	23.0304	270.28	21.1308				1454	0				0									3.19722	1.0073	3.19802	1.00493
																									271.262	23.0283	270.53	21.1481				1455	0				0									3.2	1.00692	3.2008	1.00469
																									271.482	23.0354	270.752	21.1319				1456	0				0									3.20278	1.0068	3.20358	1.00554
																									271.7	23.0436	270.97	21.1462				1457	0				0									3.20556	1.00692	3.20636	1.00531
																									271.924	23.0398	271.194	21.1309				1458	0				0									3.20833	1.00692	3.20913	1.00554
																									272.148	23.041	271.412	21.1459				1459	0				0									3.21111	1.00692	3.21191	1.00616
																									272.37	23.0418	271.662	21.1263				1460	0				0									3.21389	1.00692	3.21469	1.00616
																									272.594	23.036	271.908	21.1544				1461	0				0									3.21667	1.00642	3.21747	1.00616
																									272.81	23.0208	272.126	21.1251				1462	0				0									3.21944	1.00692	3.22024	1.00616
																									273.034	23.0318	272.35	21.1502				1463	0				0									3.22222	1.00705	3.22302	1.00616
																									273.28	23.0252	272.57	21.158				1464	0				0									3.225	1.00743	3.2258	1.00616
																									273.534	23.0149	272.81	21.1484				1465	0				0									3.22778	1.00743	3.22858	1.00592
																									273.79	23.0204	273.058	21.1599				1466	0				0									3.23056	1.00755	3.23136	1.00616
																									274.044	23.0382	273.28	21.1743				1467	0				0									3.23333	1.00743	3.23413	1.00531
																									274.296	23.0242	273.504	21.1641				1468	0				0									3.23611	1.00767	3.23691	1.00554
																									274.52	23.0238	273.726	21.1539				1469	0				0									3.23889	1.00755	3.23969	1.00554
																									274.742	23.0315	273.946	21.1561				1470	0				0									3.24167	1.00705	3.24247	1.00554
																									274.966	23.0297	274.168	21.1567				1471	0				0									3.24444	1.00755	3.24524	1.00517
																									275.186	23.0275	274.386	21.1515				1472	0				0									3.24722	1.00755	3.24802	1.00493
																									275.408	23.02	274.638	21.1448				1473	0				0									3.25	1.00743	3.2508	1.00517
																									275.628	23.0073	274.886	21.1404				1474	0				0									3.25278	1.00755	3.25358	1.00455
																									275.852	23.0053	275.098	21.1258				1475	0				0									3.25556	1.00755	3.25636	1.00431
																									276.076	23.0166	275.316	21.14				1476	0				0									3.25833	1.00755	3.25913	1.00431
																									276.298	23.0151	275.54	21.1408				1477	0				0									3.26111	1.00767	3.26191	1.00431
																									276.522	23.0202	275.762	21.1525				1478	0				0									3.26389	1.00755	3.26469	1.0037
																									276.744	23.0252	276.01	21.1516				1479	0				0									3.26667	1.00705	3.26747	1.0037
																									276.968	23.0253	276.26	21.1605				1480	0				0									3.26944	1.00717	3.27024	1.00346
																									277.192	23.0205	276.48	21.1507				1481	0				0									3.27222	1.00717	3.27302	1.00308
																									277.444	23.02	276.7	21.1631				1482	0				0									3.275	1.00729	3.2758	1.00308
																									277.7	23.0289	276.916	21.1367				1483	0				0									3.27778	1.00717	3.27858	1.00308
																									277.956	23.014	277.166	21.1467				1484	0				0									3.28056	1.00679	3.28136	1.00247
																									278.21	23.0134	277.418	21.1502				1485	0				0									3.28333	1.00667	3.28413	1.0027
																									278.462	23.0332	277.674	21.1468				1486	0				0									3.28611	1.00667	3.28691	1.00247
																									278.714	23.0284	277.926	21.1523				1487	0				0									3.28889	1.00679	3.28969	1.00185
																									278.964	23.0259	278.144	21.1621				1488	0				0									3.29167	1.00679	3.29247	1.00185
																									279.188	23.02	278.366	21.1533				1489	0				0									3.29444	1.00629	3.29524	1.00147
																									279.41	23.0155	278.586	21.1424				1490	0				0									3.29722	1.00679	3.29802	1.00147
																									279.632	23.0214	278.81	21.1401				1491	0				0									3.3	1.00691	3.3008	1.00124
																									279.846	23.0289	279.028	21.1635				1492	0				0									3.30278	1.00679	3.30358	1.00062
																									280.07	23.0224	279.248	21.1373				1493	0				0									3.30556	1.00729	3.30636	1.00062
																									280.32	23.028	279.5	21.1341				1494	0				0									3.30833	1.00729	3.30913	1.00086
																									280.576	23.0225	279.748	21.1459				1495	0				0									3.31111	1.00729	3.31191	1.00124
																									280.832	23.0301	279.962	21.152				1496	0				0									3.31389	1.00742	3.31469	1.00124
																									281.086	23.0435	280.178	21.1419				1497	0				0									3.31667	1.00742	3.31747	1.00185
																									281.342	23.0221	280.398	21.1469				1498	0				0									3.31944	1.00729	3.32024	1.00209
																									281.592	23.027	280.648	21.1584				1499	0				0									3.32222	1.00742	3.32302	1.00185
																									281.846	23.0303	280.898	21.1392				1500	0				0									3.325	1.00742	3.3258	1.00233
																									282.064	23.0314	281.15	21.1391				1501	0				0									3.32778	1.00742	3.32858	1.00124
																									282.288	23.021	281.368	21.136				1502	0				0									3.33056	1.00729	3.33136	1.001
																									282.512	23.0221	281.61	21.1435				1503	0				0									3.33333	1.00754	3.33413	1.00086
																									282.736	23.0233	281.852	21.14				1504	0				0									3.33611	1.00742	3.33691	1.00086
																									282.95	23.0132	282.074	21.1435				1505	0				0									3.33889	1.00742	3.33969	1.00086
																									283.202	23.0173	282.298	21.1437				1506	0				0									3.34167	1.00742	3.34247	1.00024
																									283.458	23.0278	282.518	21.1571				1507	0				0									3.34444	1.00742	3.34524	1.00024
																									283.708	23.0115	282.734	21.1462				1508	0				0									3.34722	1.00742	3.34802	0.99963
																									283.962	23.0235	282.984	21.1515				1509	0				0									3.35	1.00742	3.3508	0.99963
																									284.216	23.0261	283.236	21.1563				1510	0				0									3.35278	1.00691	3.35358	0.99963
																									284.468	23.032	283.488	21.1445				1511	0				0									3.35556	1.00691	3.35636	0.99901
																									284.692	23.0188	283.71	21.1426				1512	0				0									3.35833	1.00691	3.35913	0.99963
																									284.916	23.0134	283.92	21.1385				1513	0				0									3.36111	1.00704	3.36191	0.99963
																									285.14	23.0123	284.166	21.1404				1514	0				0									3.36389	1.00704	3.36469	1.00048
																									285.39	23.0393	284.418	21.135				1515	0				0									3.36667	1.00704	3.36747	1.00086
																									285.61	23.0236	284.666	21.143				1516	0				0									3.36944	1.00742	3.37024	1.00086
																									285.834	23.0309	284.886	21.1453				1517	0				0									3.37222	1.00729	3.37302	1.00147
																									286.056	23.0328	285.116	21.1541				1518	0				0									3.375	1.00742	3.3758	1.00209
																									286.276	23.0422	285.352	21.1424				1519	0				0									3.37778	1.00742	3.37858	1.0027
																									286.498	23.0259	285.608	21.1602				1520	0				0									3.38056	1.00729	3.38136	1.00332
																									286.748	23.0258	285.86	21.1446				1521	0				0									3.38333	1.00742	3.38413	1.00332
																									287.002	23.0186	286.112	21.1404				1522	0				0									3.38611	1.00742	3.38691	1.00356
																									287.258	23.0298	286.368	21.157				1523	0				0									3.38889	1.00742	3.38969	1.00332
																									287.508	23.0166	286.62	21.1547				1524	0				0									3.39167	1.00742	3.39247	1.00356
																									287.764	23.0286	286.838	21.1631				1525	0				0									3.39444	1.00742	3.39524	1.00294
																									288.02	23.0411	287.062	21.1568				1526	0				0									3.39722	1.00729	3.39802	1.0027
																									288.27	23.0269	287.28	21.1554				1527	0				0									3.4	1.00729	3.4008	1.00233
																									288.494	23.0287	287.528	21.1386				1528	0				0									3.40278	1.00729	3.40358	1.00209
																									288.714	23.0298	287.776	21.1385				1529	0				0									3.40556	1.00729	3.40636	1.00147
																									288.936	23.0343	288.03	21.1525				1530	0				0									3.40833	1.00679	3.40913	1.00171
																									289.158	23.0385	288.286	21.1303				1531	0				0									3.41111	1.00729	3.41191	1.00109
																									289.376	23.0272	288.54	21.1299				1532	0				0									3.41389	1.00679	3.41469	1.00086
																									289.6	23.0247	288.764	21.149				1533	0				0									3.41667	1.00667	3.41747	1.00133
																									289.822	23.0337	288.984	21.1477				1534	0				0									3.41944	1.00667	3.42024	1.00109
																									290.074	23.0413	289.202	21.1459				1535	0				0									3.42222	1.00679	3.42302	1.00048
																									290.33	23.0301	289.426	21.1467				1536	0				0									3.425	1.00667	3.4258	1.00048
																									290.584	23.0398	289.646	21.1589				1537	0				0									3.42778	1.00729	3.42858	0.99986
																									290.84	23.0353	289.868	21.1503				1538	0				0									3.43056	1.00729	3.43136	0.99986
																									291.096	23.0207	290.116	21.1437				1539	0				0									3.43333	1.00729	3.43413	0.99925
																									291.348	23.0322	290.372	21.1378				1540	0				0									3.43611	1.00717	3.43691	0.99948
																									291.602	23.0228	290.626	21.1478				1541	0				0									3.43889	1.00717	3.43969	0.99925
																									291.858	23.0269	290.878	21.1394				1542	0				0									3.44167	1.00717	3.44247	0.99863
																									292.108	23.0376	291.132	21.1391				1543	0				0									3.44444	1.00717	3.44524	0.99863
																									292.332	23.0318	291.38	21.1606				1544	0				0									3.44722	1.00717	3.44802	0.99925
																									292.556	23.0421	291.602	21.1549				1545	0				0									3.45	1.00717	3.4508	1.0001
																									292.778	23.0301	291.826	21.1541				1546	0				0									3.45278	1.00705	3.45358	1.00048
																									292.998	23.0393	292.044	21.1496				1547	0				0									3.45556	1.00729	3.45636	1.00133
																									293.222	23.0308	292.264	21.137				1548	0				0									3.45833	1.00717	3.45913	1.00133
																									293.446	23.0373	292.486	21.1419				1549	0				0									3.46111	1.00667	3.46191	1.00171
																									293.668	23.0193	292.74	21.1267				1550	0				0									3.46389	1.00667	3.46469	1.00109
																									293.892	23.0231	292.99	21.129				1551	0				0									3.46667	1.00655	3.46747	1.00109
																									294.116	23.0123	293.246	21.1317				1552	0				0									3.46944	1.00667	3.47024	1.00109
																									294.338	23.0093	293.494	21.15				1553	0				0									3.47222	1.00655	3.47302	1.00072
																									294.562	22.9943	293.716	21.1398				1554	0				0									3.475	1.00667	3.4758	1.00048
																									294.786	23.0089	293.94	21.1449				1555	0				0									3.47778	1.00667	3.47858	1.0001
																									295.008	23.0199	294.164	21.1468				1556	0				0									3.48056	1.00667	3.48136	1.0001
																									295.228	23.0259	294.384	21.1356				1557	0				0									3.48333	1.00667	3.48413	1.0001
																									295.452	23.0283	294.606	21.1337				1558	0				0									3.48611	1.00667	3.48691	0.99925
																									295.704	23.0357	294.828	21.136				1559	0				0									3.48889	1.00617	3.48969	0.99948
																									295.958	23.0317	295.05	21.1299				1560	0				0									3.49167	1.00617	3.49247	0.99887
																									296.214	23.0196	295.272	21.1359				1561	0				0									3.49444	1.00617	3.49524	0.99887
																									296.464	23.021	295.522	21.1502				1562	0				0									3.49722	1.00617	3.49802	0.99802
																									296.72	23.0162	295.774	21.1513				1563	0				0									3.5	1.00617	3.5008	0.99825
																									296.972	23.0109	296.03	21.1554				1564	0				0									3.50278	1.00566	3.50358	0.99764
																									297.194	22.9971	296.28	21.1656				1565	0				0									3.50556	1.00566	3.50636	0.99825
																									297.414	23.0023	296.536	21.1448				1566	0				0									3.50833	1.00617	3.50913	0.99825
																									297.634	23.0037	296.786	21.1468				1567	0				0									3.51111	1.00617	3.51191	0.99887
																									297.856	23.012	297.01	21.1567				1568	0				0									3.51389	1.00667	3.51469	0.99986
																									298.078	23.012	297.228	21.1502				1569	0				0									3.51667	1.00667	3.51747	1.00072
																									298.298	23.0205	297.452	21.1385				1570	0				0									3.51944	1.00717	3.52024	1.00072
																									298.522	23.0259	297.676	21.1372				1571	0				0									3.52222	1.00705	3.52302	1.00133
																									298.746	23.0218	297.898	21.1545				1572	0				0									3.525	1.00705	3.5258	1.00195
																									298.996	23.0253	298.122	21.1595				1573	0				0									3.52778	1.00717	3.52858	1.00256
																									299.252	23.0028	298.342	21.1488				1574	0				0									3.53056	1.00667	3.53136	1.00256
																									299.504	23.0177	298.566	21.1641				1575	0				0									3.53333	1.00667	3.53413	1.00318
																									299.75	23.0171	298.788	21.1611				1576	0				0									3.53611	1.00667	3.53691	1.00379
																									299.968	23.0238	299.038	21.1469				1577	0				0									3.53889	1.00667	3.53969	1.00379
																									300.624	23.0183	299.292	21.1461				1578	0				0									3.54167	1.00667	3.54247	1.00441
																									300.878	23.0235	299.538	21.1551				1579	0				0									3.54444	1.00679	3.54524	1.00503
																									301.13	23.0239	299.762	21.1608				1580	0				0									3.54722	1.00717	3.54802	1.00503
																									301.35	23.0186	299.98	21.1558				1581	0				0									3.55	1.00729	3.5508	1.00503
																									301.568	23.0263	300.612	21.1522				1582	0				0									3.55278	1.00742	3.55358	1.00564
																									301.792	23.0169	300.86	21.1433				1583	0				0									3.55556	1.00729	3.55636	1.00503
																									302.016	23.0143	301.112	21.1523				1584	0				0									3.55833	1.00729	3.55913	1.00503
																									302.236	23.0218	301.364	21.1437				1585	0				0									3.56111	1.00729	3.56191	1.00503
																									302.46	23.0304	301.618	21.1484				1586	0				0									3.56389	1.00742	3.56469	1.00465
																									302.678	23.0357	301.834	21.133				1587	0				0									3.56667	1.00729	3.56747	1.00441
																									302.93	23.0317	302.054	21.1295				1588	0				0									3.56944	1.00729	3.57024	1.00465
																									303.18	23.0436	302.274	21.1477				1589	0				0									3.57222	1.00729	3.57302	1.00441
																									303.43	23.0218	302.496	21.136				1590	0				0									3.575	1.00691	3.5758	1.00403
																									303.654	23.0188	302.718	21.142				1591	0				0									3.57778	1.00691	3.57858	1.00379
																									303.902	23.0177	302.968	21.1548				1592	0				0									3.58056	1.00691	3.58136	1.00356
																									304.124	22.9966	303.224	21.1446				1593	0				0									3.58333	1.00691	3.58413	1.00318
																									304.344	23.0095	303.474	21.1555				1594	0				0									3.58611	1.00704	3.58691	1.00318
																									304.564	23.0112	303.73	21.1528				1595	0				0									3.58889	1.00653	3.58969	1.0028
																									304.82	23.0005	303.98	21.152				1596	0				0									3.59167	1.00653	3.59247	1.0028
																									305.074	23.0188	304.2	21.1469				1597	0				0									3.59444	1.00653	3.59524	1.00256
																									305.322	23.0222	304.424	21.1474				1598	0				0									3.59722	1.00653	3.59802	1.00195
																									305.578	23.0104	304.646	21.1529				1599	0				0									3.6	1.00615	3.6008	1.00195
																									305.832	23.0089	304.862	21.1465				1600	0				0									3.60278	1.00653	3.60358	1.00157
																									306.084	23.0244	305.086	21.1439				1601	0				0									3.60556	1.00666	3.60636	1.00133
																									306.298	23.0219	305.308	21.1579				1602	0				0									3.60833	1.00666	3.60913	1.00157
																									306.518	23.0252	305.564	21.1503				1603	0				0									3.61111	1.00716	3.61191	1.00095
																									306.768	23.011	305.816	21.1637				1604	0				0									3.61389	1.00716	3.61469	1.00095
																									307.024	23.0194	306.066	21.151				1605	0				0									3.61667	1.00728	3.61747	1.00095
																									307.276	23.0318	306.322	21.1349				1606	0				0									3.61944	1.00728	3.62024	1.00034
																									307.53	23.0138	306.574	21.1718				1607	0				0									3.62222	1.00716	3.62302	1.00034
																									307.778	23.0286	306.796	21.1598				1608	0				0									3.625	1.00716	3.6258	1.00034
																									307.998	23.0353	307.02	21.1586				1609	0				0									3.62778	1.00728	3.62858	0.99972
																									308.222	23.0365	307.236	21.1615				1610	0				0									3.63056	1.00728	3.63136	0.99972
																									308.44	23.0278	307.46	21.1673				1611	0				0									3.63333	1.0069	3.63413	0.9991
																									308.664	23.0171	307.682	21.1535				1612	0				0									3.63611	1.00728	3.63691	0.9991
																									308.884	23.0096	307.93	21.1583				1613	0				0									3.63889	1.00678	3.63969	0.99887
																									309.108	23.0332	308.182	21.1522				1614	0				0									3.64167	1.0069	3.64247	0.9991
																									309.354	23.025	308.436	21.1483				1615	0				0									3.64444	1.0069	3.64524	0.99972
																									309.608	23.0224	308.692	21.1592				1616	0				0									3.64722	1.0069	3.64802	0.99972
																									309.862	23.0238	308.946	21.1445				1617	0				0									3.65	1.0069	3.6508	1.00034
																									310.112	23.0278	309.198	21.1528				1618	0				0									3.65278	1.0069	3.65358	1.00095
																									310.336	23.0278	309.42	21.1592				1619	0				0									3.65556	1.0069	3.65636	1.00133
																									310.554	23.0211	309.636	21.1545				1620	0				0									3.65833	1.0064	3.65913	1.00218
																									310.778	23.0081	309.856	21.1451				1621	0				0									3.66111	1.0064	3.66191	1.00218
																									311.002	23.0222	310.078	21.1625				1622	0				0									3.66389	1.0064	3.66469	1.0028
																									311.224	23.0247	310.302	21.1552				1623	0				0									3.66667	1.00703	3.66747	1.00342
																									311.448	23.0027	310.526	21.1519				1624	0				0									3.66944	1.00703	3.67024	1.00403
																									311.67	23.0039	310.748	21.1433				1625	0				0									3.67222	1.0069	3.67302	1.00403
																									311.892	23.0069	310.994	21.1419				1626	0				0									3.675	1.00703	3.6758	1.00365
																									312.114	23.0162	311.248	21.1536				1627	0				0									3.67778	1.00703	3.67858	1.00342
																									312.336	23.0196	311.502	21.1385				1628	0				0									3.68056	1.00715	3.68136	1.00342
																									312.558	23.025	311.754	21.1315				1629	0				0									3.68333	1.00652	3.68413	1.0028
																									312.81	23.0115	311.972	21.158				1630	0				0									3.68611	1.00665	3.68691	1.00304
																									313.066	23.009	312.19	21.151				1631	0				0									3.68889	1.00665	3.68969	1.00218
																									313.32	23.0221	312.414	21.1468				1632	0				0									3.69167	1.00665	3.69247	1.00218
																									313.572	23.0141	312.632	21.1379				1633	0				0									3.69444	1.00665	3.69524	1.00218
																									313.828	23.0183	312.884	21.1419				1634	0				0									3.69722	1.00652	3.69802	1.00157
																									314.082	23.0058	313.136	21.1544				1635	0				0									3.7	1.00614	3.7008	1.00157
																									314.336	22.9955	313.39	21.1327				1636	0				0									3.70278	1.00614	3.70358	1.00157
																									314.556	23.0214	313.646	21.1317				1637	0				0									3.70556	1.00677	3.70636	1.00095
																									314.78	23.0145	313.898	21.1586				1638	0				0									3.70833	1.00665	3.70913	1.00095
																									314.998	23.0075	314.116	21.1333				1639	0				0									3.71111	1.00677	3.71191	1.0001
																									315.222	23.0165	314.34	21.1429				1640	0				0									3.71389	1.00627	3.71469	1.00034
																									315.446	23.0287	314.56	21.1267				1641	0				0									3.71667	1.00627	3.71747	0.99996
																									315.664	23.0295	314.78	21.1365				1642	0				0									3.71944	1.00627	3.72024	0.99972
																									315.888	23.0238	314.998	21.1411				1643	0				0									3.72222	1.00639	3.72302	0.99972
																									316.108	23.0214	315.25	21.1558				1644	0				0									3.725	1.00589	3.7258	0.99972
																									316.332	23.0141	315.5	21.1499				1645	0				0									3.72778	1.00627	3.72858	1.00057
																									316.582	23.0241	315.756	21.1322				1646	0				0									3.73056	1.00639	3.73136	1.00119
																									316.838	23.016	316.012	21.1366				1647	0				0									3.73333	1.00639	3.73413	1.00119
																									317.086	23.0256	316.266	21.1298				1648	0				0									3.73611	1.00689	3.73691	1.00181
																									317.304	23.0267	316.522	21.1317				1649	0				0									3.73889	1.00689	3.73969	1.00242
																									317.526	23.0207	316.776	21.1507				1650	0				0									3.74167	1.00689	3.74247	1.00218
																									317.75	23.0186	316.996	21.1496				1651	0				0									3.74444	1.00689	3.74524	1.00304
																									317.974	23.0239	317.22	21.148				1652	0				0									3.74722	1.00677	3.74802	1.00342
																									318.194	23.0162	317.442	21.1442				1653	0				0									3.75	1.00689	3.7508	1.00403
																									318.416	23.0107	317.662	21.1445				1654	0				0									3.75278	1.00689	3.75358	1.00427
																									318.64	23.023	317.882	21.1477				1655	0				0									3.75556	1.00689	3.75636	1.00403
																									318.86	23.0069	318.102	21.1398				1656	0				0									3.75833	1.00689	3.75913	1.00365
																									319.11	23.0104	318.356	21.1416				1657	0				0									3.76111	1.00689	3.76191	1.00365
																									319.364	23.0171	318.602	21.1266				1658	0				0									3.76389	1.00689	3.76469	1.00304
																									319.614	23.0058	318.856	21.1424				1659	0				0									3.76667	1.00689	3.76747	1.00304
																									319.858	23.0067	319.112	21.1487				1660	0				0									3.76944	1.00639	3.77024	1.0028
																									320.076	23.0106	319.364	21.1439				1661	0				0									3.77222	1.00639	3.77302	1.00242
																									320.326	23.0151	319.586	21.1599				1662	0				0									3.775	1.00627	3.7758	1.00242
																									320.582	23.0241	319.81	21.1432				1663	0				0									3.77778	1.00639	3.77858	1.00242
																									320.838	23.0128	320.03	21.1656				1664	0				0									3.78056	1.00627	3.78136	1.00157
																									321.084	23.0149	320.252	21.1386				1665	0				0									3.78333	1.00639	3.78413	1.00181
																									321.34	23.0072	320.47	21.1419				1666	0				0									3.78611	1.00689	3.78691	1.00181
																									321.592	23.0152	320.72	21.1398				1667	0				0									3.78889	1.00689	3.78969	1.00119
																									321.814	23.016	320.976	21.1568				1668	0				0									3.79167	1.00677	3.79247	1.00119
																									322.038	23.0244	321.23	21.1394				1669	0				0									3.79444	1.00677	3.79524	1.00057
																									322.258	23.0222	321.484	21.1494				1670	0				0									3.79722	1.00689	3.79802	1.00057
																									322.48	23.0317	321.732	21.1579				1671	0				0									3.8	1.00689	3.8008	1.00057
																									322.704	23.0171	321.95	21.1653				1672	0				0									3.80278	1.00689	3.80358	0.99996
																									322.95	23.027	322.166	21.1641				1673	0				0									3.80556	1.00627	3.80636	0.99996
																									323.202	23.0216	322.386	21.151				1674	0				0									3.80833	1.00627	3.80913	0.99934
																									323.454	23.0351	322.61	21.1477				1675	0				0									3.81111	1.00627	3.81191	0.99934
																									323.708	23.0436	322.862	21.1576				1676	0				0									3.81389	1.00627	3.81469	0.99934
																									323.962	23.0387	323.108	21.1612				1677	0				0									3.81667	1.00627	3.81747	0.99972
																									324.182	23.0289	323.322	21.1469				1678	0				0									3.81944	1.00677	3.82024	1.00057
																									324.404	23.0218	323.566	21.1458				1679	0				0									3.82222	1.00677	3.82302	1.00119
																									324.624	23.0165	323.816	21.1555				1680	0				0									3.825	1.00627	3.8258	1.00157
																									324.848	23.0325	324.072	21.1644				1681	0				0									3.82778	1.00614	3.82858	1.00181
																									325.07	23.0224	324.328	21.1704				1682	0				0									3.83056	1.00614	3.83136	1.00218
																									325.29	23.0233	324.578	21.1573				1683	0				0									3.83333	1.00614	3.83413	1.00304
																									325.54	23.0174	324.798	21.1528				1684	0				0									3.83611	1.00614	3.83691	1.00304
																									325.792	23.0126	325.02	21.1386				1685	0				0									3.83889	1.00665	3.83969	1.00365
																									326.042	23.0044	325.242	21.1478				1686	0				0									3.84167	1.00665	3.84247	1.00365
																									326.258	23.0086	325.46	21.1276				1687	0				0									3.84444	1.00665	3.84524	1.00427
																									326.474	22.9982	325.684	21.1369				1688	0				0									3.84722	1.00665	3.84802	1.00489
																									326.698	23.0224	325.908	21.1405				1689	0				0									3.85	1.00665	3.8508	1.00489
																									326.92	23.0207	326.154	21.1586				1690	0				0									3.85278	1.00665	3.85358	1.00513
																									327.14	23.0211	326.398	21.148				1691	0				0									3.85556	1.00665	3.85636	1.00536
																									327.364	23.0115	326.618	21.1443				1692	0				0									3.85833	1.00665	3.85913	1.00489
																									327.614	23.0121	326.84	21.1366				1693	0				0									3.86111	1.00652	3.86191	1.00427
																									327.868	23.0022	327.06	21.1455				1694	0				0									3.86389	1.00665	3.86469	1.00427
																									328.116	23.0027	327.306	21.1448				1695	0				0									3.86667	1.00652	3.86747	1.00403
																									328.336	23.0006	327.554	21.1496				1696	0				0									3.86944	1.00665	3.87024	1.00451
																									328.56	22.9892	327.806	21.1359				1697	0				0									3.87222	1.00665	3.87302	1.00427
																									328.78	22.9968	328.028	21.1517				1698	0				0									3.875	1.00614	3.8758	1.00489
																									329.002	22.9775	328.252	21.1306				1699	0				0									3.87778	1.00614	3.87858	1.0055
																									329.222	22.9746	328.474	21.1451				1700	0				0									3.88056	1.00602	3.88136	1.0055
																									329.446	22.9884	328.694	21.1401				1701	0				0									3.88333	1.00602	3.88413	1.00612
																									329.696	22.9884	328.912	21.1408				1702	0				0									3.88611	1.00602	3.88691	1.00612
																									329.952	23.0006	329.136	21.1542				1703	0				0									3.88889	1.00652	3.88969	1.00612
																									330.208	23.0117	329.384	21.1631				1704	0				0									3.89167	1.00652	3.89247	1.00636
																									330.462	23.0266	329.638	21.1522				1705	0				0									3.89444	1.0064	3.89524	1.0055
																									330.716	23.0177	329.894	21.1584				1706	0				0									3.89722	1.00652	3.89802	1.00574
																									330.972	23.0075	330.142	21.135				1707	0				0									3.9	1.0069	3.9008	1.0055
																									331.228	23.0129	330.36	21.1504				1708	0				0									3.90278	1.0069	3.90358	1.00574
																									331.478	23.0264	330.58	21.1414				1709	0				0									3.90556	1.0069	3.90636	1.0055
																									331.698	23.0253	330.8	21.1611				1710	0				0									3.90833	1.00703	3.90913	1.00513
																									331.946	23.0134	331.05	21.1446				1711	0				0									3.91111	1.0069	3.91191	1.00513
																									332.168	23.0207	331.306	21.148				1712	0				0									3.91389	1.0069	3.91469	1.00427
																									332.392	23.0095	331.556	21.1331				1713	0				0									3.91667	1.0064	3.91747	1.00451
																									332.616	23.0168	331.808	21.1471				1714	0				0									3.91944	1.00652	3.92024	1.00451
																									332.838	23.0157	332.06	21.1359				1715	0				0									3.92222	1.0064	3.92302	1.00451
																									333.062	23.0067	332.282	21.1528				1716	0				0									3.925	1.0064	3.9258	1.00389
																									333.282	23.0213	332.504	21.143				1717	0				0									3.92778	1.0064	3.92858	1.00365
																									333.504	23.0115	332.724	21.1469				1718	0				0									3.93056	1.0064	3.93136	1.00389
																									333.728	23.0145	332.948	21.1576				1719	0				0									3.93333	1.0064	3.93413	1.00328
																									333.984	23.018	333.164	21.1513				1720	0				0									3.93611	1.0064	3.93691	1.00328
																									334.238	23.0034	333.386	21.1574				1721	0				0									3.93889	1.00628	3.93969	1.00328
																									334.494	23.0244	333.634	21.1465				1722	0				0									3.94167	1.0059	3.94247	1.00266
																									334.75	23.0267	333.888	21.1606				1723	0				0									3.94444	1.0059	3.94524	1.00266
																									335.004	23.0281	334.144	21.1523				1724	0				0									3.94722	1.0059	3.94802	1.00204
																									335.26	23.0168	334.396	21.1584				1725	0				0									3.95	1.0059	3.9508	1.00204
																									335.512	23.028	334.618	21.1426				1726	0				0									3.95278	1.0059	3.95358	1.00204
																									335.762	23.0222	334.842	21.1404				1727	0				0									3.95556	1.0059	3.95636	1.00143
																									335.978	23.0303	335.064	21.1347				1728	0				0									3.95833	1.0059	3.95913	1.00143
																									336.196	23.0138	335.284	21.1686				1729	0				0									3.96111	1.0059	3.96191	1.00143
																									336.416	22.9992	335.504	21.1426				1730	0				0									3.96389	1.0064	3.96469	1.00081
																									336.666	23.0076	335.722	21.1375				1731	0				0									3.96667	1.0064	3.96747	1.00081
																									336.918	23.0124	335.946	21.1469				1732	0				0									3.96944	1.0064	3.97024	1.0002
																									337.17	23.0089	336.17	21.1378				1733	0				0									3.97222	1.0064	3.97302	1.0002
																									337.392	23.0106	336.392	21.1532				1734	0				0									3.975	1.0064	3.9758	1.0002
																									337.608	23.0244	336.618	21.1381				1735	0				0									3.97778	1.0064	3.97858	0.99958
																									337.832	23.0224	336.868	21.1365				1736	0				0									3.98056	1.0069	3.98136	0.99958
																									338.05	23.0131	337.118	21.1571				1737	0				0									3.98333	1.00652	3.98413	0.9992
																									338.274	23.0159	337.37	21.1606				1738	0				0									3.98611	1.0064	3.98691	0.99896
																									338.494	23.012	337.594	21.1464				1739	0				0									3.98889	1.0064	3.98969	0.99835
																									338.742	23.018	337.812	21.1507				1740	0				0									3.99167	1.00652	3.99247	0.99835
																									338.996	23.0261	338.036	21.1592				1741	0				0									3.99444	1.00652	3.99524	0.99797
																									339.248	23.0171	338.26	21.1621				1742	0				0									3.99722	1.00602	3.99802	0.99773
																									339.466	23.0182	338.48	21.1589				1743	0				0									4	1.00652	4.0008	0.99735
																									339.69	23.0129	338.696	21.1775				1744	0				0									4.00278	1.00614	4.00358	0.99735
																									339.912	23.0179	338.946	21.1538				1745	0				0									4.00556	1.00627	4.00636	0.99735
																									340.136	23.0182	339.2	21.1573				1746	0				0									4.00833	1.00614	4.00913	0.99735
																									340.358	23.0311	339.452	21.1386				1747	0				0									4.01111	1.00602	4.01191	0.99797
																									340.582	23.0266	339.706	21.1254				1748	0				0									4.01389	1.00614	4.01469	0.99858
																									340.806	23.0396	339.922	21.1341				1749	0				0									4.01667	1.00614	4.01747	0.9992
																									341.03	23.0337	340.146	21.1413				1750	0				0									4.01944	1.00627	4.02024	0.99982
																									341.252	23.0239	340.37	21.149				1751	0				0									4.02222	1.00614	4.02302	1.00043
																									341.47	23.0177	340.588	21.1439				1752	0				0									4.025	1.00576	4.0258	1.00043
																									341.694	23.0135	340.808	21.144				1753	0				0									4.02778	1.00576	4.02858	1.00105
																									341.916	23.0278	341.028	21.1568				1754	0				0									4.03056	1.00564	4.03136	1.00167
																									342.14	23.0332	341.282	21.1547				1755	0				0									4.03333	1.00576	4.03413	1.00252
																									342.364	23.0317	341.538	21.1373				1756	0				0									4.03611	1.00589	4.03691	1.00228
																									342.614	23.0351	341.792	21.1509				1757	0				0									4.03889	1.00526	4.03969	1.00314
																									342.864	23.0143	342.048	21.1427				1758	0				0									4.04167	1.00526	4.04247	1.00375
																									343.112	23.014	342.3	21.1506				1759	0				0									4.04444	1.00526	4.04524	1.00375
																									343.334	23.0145	342.55	21.1552				1760	0				0									4.04722	1.00538	4.04802	1.00375
																									343.558	23.0145	342.802	21.1499				1761	0				0									4.05	1.00526	4.0508	1.00351
																									343.778	23.0051	343.022	21.1427				1762	0				0									4.05278	1.00589	4.05358	1.00375
																									344	23.0196	343.246	21.1469				1763	0				0									4.05556	1.00576	4.05636	1.00351
																									344.224	23.0034	343.468	21.1612				1764	0				0									4.05833	1.00639	4.05913	1.00314
																									344.446	23.0123	343.69	21.1423				1765	0				0									4.06111	1.00639	4.06191	1.00314
																									344.67	23.0003	343.914	21.16				1766	0				0									4.06389	1.00651	4.06469	1.0029
																									344.892	22.9937	344.138	21.1333				1767	0				0									4.06667	1.00601	4.06747	1.00314
																									345.116	22.9716	344.36	21.1456				1768	0				0									4.06944	1.00601	4.07024	1.0029
																									345.34	22.9757	344.58	21.1286				1769	0				0									4.07222	1.00601	4.07302	1.00375
																									345.564	23.0065	344.832	21.141				1770	0				0									4.075	1.00651	4.0758	1.00437
																									345.814	23.0095	345.084	21.1497				1771	0				0									4.07778	1.00651	4.07858	1.00413
																									346.07	23.0149	345.338	21.1469				1772	0				0									4.08056	1.00601	4.08136	1.00499
																									346.326	23.0123	345.586	21.1609				1773	0				0									4.08333	1.00613	4.08413	1.00475
																									346.576	23.0005	345.81	21.1627				1774	0				0									4.08611	1.00601	4.08691	1.00499
																									346.832	23.0011	346.03	21.1563				1775	0				0									4.08889	1.00613	4.08969	1.00437
																									347.08	22.9994	346.25	21.1551				1776	0				0									4.09167	1.00551	4.09247	1.00437
																									347.296	22.9968	346.472	21.144				1777	0				0									4.09444	1.00563	4.09524	1.00413
																									347.54	23.0034	346.718	21.1516				1778	0				0									4.09722	1.00613	4.09802	1.00375
																									347.796	23.0033	346.96	21.1471				1779	0				0									4.1	1.00601	4.1008	1.00351
																									348.048	22.9966	347.178	21.1391				1780	0				0									4.10278	1.00625	4.10358	1.00375
																									348.302	22.9918	347.4	21.1397				1781	0				0									4.10556	1.00613	4.10636	1.00314
																									348.55	22.9961	347.62	21.1493				1782	0				0									4.10833	1.00625	4.10913	1.0029
																									348.774	23.0069	347.844	21.1446				1783	0				0									4.11111	1.00625	4.11191	1.00252
																									348.994	23.002	348.066	21.149				1784	0				0									4.11389	1.00613	4.11469	1.00252
																									349.212	22.9982	348.316	21.1548				1785	0				0									4.11667	1.00625	4.11747	1.00252
																									349.432	23.009	348.562	21.1742				1786	0				0									4.11944	1.00625	4.12024	1.0019
																									349.656	22.9982	348.784	21.1443				1787	0				0									4.12222	1.00625	4.12302	1.00214
																									349.876	22.9943	349.008	21.1363				1788	0				0									4.125	1.00625	4.1258	1.0019
																									350.128	22.9999	349.228	21.1433				1789	0				0									4.12778	1.00625	4.12858	1.00129
																									350.382	23.016	349.442	21.142				1790	0				0									4.13056	1.00638	4.13136	1.00129
																									350.638	23.0106	349.664	21.1303				1791	0				0									4.13333	1.00638	4.13413	1.00067
																									350.89	23.0287	349.91	21.1584				1792	0				0									4.13611	1.00638	4.13691	1.00067
																									351.136	23.0027	350.164	21.1383				1793	0				0									4.13889	1.00625	4.13969	1.00067
																									351.36	23.0166	350.416	21.1669				1794	0				0									4.14167	1.00638	4.14247	1.00005
																									351.576	23.0072	350.638	21.1232				1795	0				0									4.14444	1.00587	4.14524	1.00005
																									351.8	23.0151	350.856	21.1552				1796	0				0									4.14722	1.00638	4.14802	0.99944
																									352.022	23.0124	351.074	21.1564				1797	0				0									4.15	1.006	4.1508	0.9992
																									352.246	23.0165	351.298	21.1558				1798	0				0									4.15278	1.00587	4.15358	0.99944
																									352.468	23.0017	351.548	21.151				1799	0				0									4.15556	1.006	4.15636	1.00005
																									352.692	23.0186	351.802	21.1394				1800	0				0									4.15833	1.00587	4.15913	1.00067
																									352.914	23.0023	352.056	21.1453				1801	0				0									4.16111	1.006	4.16191	1.00129
																									353.138	23.0006	352.306	21.1337				1802	0				0									4.16389	1.00587	4.16469	1.0019
																									353.386	22.9885	352.556	21.1379				1803	0				0									4.16667	1.006	4.16747	1.0019
																									353.634	23.0017	352.78	21.1525				1804	0				0									4.16944	1.006	4.17024	1.00252
																									353.858	22.9902	353.004	21.1637				1805	0				0									4.17222	1.006	4.17302	1.00314
																									354.082	23.0022	353.226	21.1565				1806	0				0									4.175	1.00612	4.1758	1.00314
																									354.304	23.002	353.442	21.1507				1807	0				0									4.17778	1.006	4.17858	1.00375
																									354.528	23.0003	353.666	21.1414				1808	0				0									4.18056	1.00562	4.18136	1.00437
																									354.752	22.9964	353.886	21.1363				1809	0				0									4.18333	1.00562	4.18413	1.00461
																									354.976	22.995	354.132	21.1494				1810	0				0									4.18611	1.00612	4.18691	1.00499
																									355.198	23.0117	354.382	21.1446				1811	0				0									4.18889	1.00612	4.18969	1.00536
																									355.42	23.0106	354.638	21.1337				1812	0				0									4.19167	1.00612	4.19247	1.0056
																									355.64	23.0112	354.894	21.1308				1813	0				0									4.19444	1.00612	4.19524	1.00622
																									355.86	23.0031	355.144	21.1486				1814	0				0									4.19722	1.00562	4.19802	1.0056
																									356.11	23.011	355.364	21.1499				1815	0				0									4.2	1.00562	4.2008	1.00622
																									356.36	23.03	355.584	21.1679				1816	0				0									4.20278	1.00562	4.20358	1.0056
																									356.614	23.0171	355.804	21.1401				1817	0				0									4.20556	1.00574	4.20636	1.0056
																									356.868	23.007	356.05	21.1668				1818	0				0									4.20833	1.00624	4.20913	1.00584
																									357.124	23.0146	356.304	21.1533				1819	0				0									4.21111	1.00574	4.21191	1.0056
																									357.376	23.0292	356.56	21.156				1820	0				0									4.21389	1.00586	4.21469	1.00522
																									357.594	23.0208	356.81	21.1276				1821	0				0									4.21667	1.00574	4.21747	1.00499
																									357.814	23.0025	357.034	21.1357				1822	0				0									4.21944	1.00574	4.22024	1.00475
																									358.034	23.0028	357.256	21.1197				1823	0				0									4.22222	1.00574	4.22302	1.00437
																									358.282	23.0011	357.472	21.1216				1824	0				0									4.225	1.00574	4.2258	1.00437
																									358.532	23.0016	357.696	21.1445				1825	0				0									4.22778	1.00574	4.22858	1.00437
																									358.788	23.0089	357.916	21.1456				1826	0				0									4.23056	1.00637	4.23136	1.00375
																									359.044	23.0022	358.138	21.1353				1827	0				0									4.23333	1.00637	4.23413	1.00399
																									359.298	23.0064	358.36	21.1423				1828	0				0									4.23611	1.00624	4.23691	1.00375
																									359.55	23.0173	358.61	21.1388				1829	0				0									4.23889	1.00637	4.23969	1.00375
																									359.77	23.0003	358.862	21.1552				1830	0				0									4.24167	1.00637	4.24247	1.00337
																									359.99	23.0227	359.114	21.1411				1831	0				0									4.24444	1.00586	4.24524	1.00314
																									360.208	23.0183	359.338	21.141				1832	0				0									4.24722	1.00586	4.24802	1.00314
																									360.46	23.0269	359.592	21.1443				1833	0				0									4.25	1.00598	4.2508	1.00276
																									360.714	23.0323	359.812	21.1338				1834	0				0									4.25278	1.00586	4.25358	1.00228
																									360.97	23.0283	360.026	21.1442				1835	0				0									4.25556	1.00586	4.25636	1.00314
																									361.224	23.025	360.246	21.1526				1836	0				0									4.25833	1.00586	4.25913	1.00314
																									361.48	23.0131	360.502	21.1389				1837	0				0									4.26111	1.00586	4.26191	1.00399
																									361.734	23.028	360.756	21.1621				1838	0				0									4.26389	1.00586	4.26469	1.00375
																									361.982	23.0154	361.008	21.1433				1839	0				0									4.26667	1.00598	4.26747	1.00437
																									362.2	23.005	361.264	21.1477				1840	0				0									4.26944	1.00598	4.27024	1.00461
																									362.424	23.014	361.514	21.1469				1841	0				0									4.27222	1.00548	4.27302	1.00499
																									362.646	23.0194	361.77	21.1538				1842	0				0									4.275	1.00548	4.2758	1.00522
																									362.866	23.0126	362.026	21.1419				1843	0				0									4.27778	1.00548	4.27858	1.0056
																									363.09	23.0095	362.276	21.1596				1844	0				0									4.28056	1.0056	4.28136	1.00584
																									363.336	22.9966	362.5	21.1394				1845	0				0									4.28333	1.00548	4.28413	1.00584
																									363.592	23.009	362.722	21.1549				1846	0				0									4.28611	1.0056	4.28691	1.00622
																									363.846	23.0159	362.94	21.144				1847	0				0									4.28889	1.00548	4.28969	1.00646
																									364.098	23.0325	363.158	21.151				1848	0				0									4.29167	1.00598	4.29247	1.00584
																									364.354	23.0275	363.41	21.1341				1849	0				0									4.29444	1.00598	4.29524	1.00584
																									364.608	23.0256	363.664	21.1517				1850	0				0									4.29722	1.00598	4.29802	1.00622
																									364.858	23.0252	363.918	21.1491				1851	0				0									4.3	1.00573	4.3008	1.00584
																									365.08	22.998	364.166	21.1459				1852	0				0									4.30278	1.0056	4.30358	1.00584
																									365.302	23.0197	364.386	21.1504				1853	0				0									4.30556	1.0056	4.30636	1.0056
																									365.526	23.0242	364.606	21.1419				1854	0				0									4.30833	1.0056	4.30913	1.00584
																									365.744	23.018	364.828	21.1373				1855	0				0									4.31111	1.0056	4.31191	1.00522
																									365.992	23.0168	365.044	21.1475				1856	0				0									4.31389	1.0056	4.31469	1.00522
																									366.244	23.0219	365.266	21.1483				1857	0				0									4.31667	1.0051	4.31747	1.00522
																									366.498	23.0247	365.522	21.1423				1858	0				0									4.31944	1.0051	4.32024	1.00437
																									366.754	23.0117	365.77	21.1408				1859	0				0									4.32222	1.0051	4.32302	1.00461
																									367.006	23.0048	366.024	21.1363				1860	0				0									4.325	1.0056	4.3258	1.00461
																									367.26	22.9946	366.276	21.1461				1861	0				0									4.32778	1.0056	4.32858	1.00461
																									367.484	23.0151	366.5	21.1461				1862	0				0									4.33056	1.0056	4.33136	1.00399
																									367.74	23.0098	366.724	21.1172				1863	0				0									4.33333	1.00573	4.33413	1.00375
																									367.962	23.0169	366.94	21.1261				1864	0				0									4.33611	1.0056	4.33691	1.00399
																									368.218	23.0166	367.162	21.1185				1865	0				0									4.33889	1.0056	4.33969	1.00337
																									368.442	23.0222	367.41	21.127				1866	0				0									4.34167	1.0056	4.34247	1.00337
																									368.664	23.0249	367.664	21.1132				1867	0				0									4.34444	1.0051	4.34524	1.00337
																									368.888	23.0118	367.912	21.1386				1868	0				0									4.34722	1.0051	4.34802	1.00252
																									369.108	23.0239	368.162	21.1385				1869	0				0									4.35	1.0051	4.3508	1.00276
																									369.33	23.0145	368.386	21.1609				1870	0				0									4.35278	1.00548	4.35358	1.00252
																									369.554	23.0205	368.61	21.1515				1871	0				0									4.35556	1.00548	4.35636	1.00214
																									369.776	23.0207	368.828	21.1491				1872	0				0									4.35833	1.0051	4.35913	1.00214
																									369.996	23.0214	369.044	21.1392				1873	0				0									4.36111	1.00498	4.36191	1.0019
																									370.246	23.0252	369.288	21.1383				1874	0				0									4.36389	1.0051	4.36469	1.00214
																									370.498	23.0051	369.538	21.137				1875	0				0									4.36667	1.0051	4.36747	1.00152
																									370.752	23.0171	369.762	21.1382				1876	0				0									4.36944	1.00548	4.37024	1.00067
																									371.008	23.0047	370.01	21.1351				1877	0				0									4.37222	1.00548	4.37302	1.00091
																									371.264	23.0106	370.226	21.1338				1878	0				0									4.375	1.00548	4.3758	1.00029
																									371.514	22.996	370.476	21.1419				1879	0				0									4.37778	1.00598	4.37858	1.00029
																									371.738	23.0124	370.724	21.1557				1880	0				0									4.38056	1.00598	4.38136	1.00005
																									371.956	22.9923	370.94	21.1579				1881	0				0									4.38333	1.00598	4.38413	0.99944
																									372.18	23.0129	371.162	21.1382				1882	0				0									4.38611	1.00598	4.38691	0.99967
																									372.398	23.0082	371.38	21.1542				1883	0				0									4.38889	1.00598	4.38969	0.99944
																									372.622	23.0208	371.6	21.1414				1884	0				0									4.39167	1.00598	4.39247	0.99906
																									372.842	23.0231	371.824	21.1459				1885	0				0									4.39444	1.00548	4.39524	0.99967
																									373.062	23.0107	372.076	21.1564				1886	0				0									4.39722	1.00548	4.39802	1.00029
																									373.316	23.0099	372.33	21.1506				1887	0				0									4.4	1.00536	4.4008	1.00091
																									373.564	22.9988	372.586	21.1491				1888	0				0									4.40278	1.00536	4.40358	1.00091
																									373.82	23.0086	372.834	21.1467				1889	0				0									4.40556	1.00598	4.40636	1.00152
																									374.074	23.0204	373.052	21.1385				1890	0				0									4.40833	1.00586	4.40913	1.00214
																									374.328	23.0073	373.272	21.1496				1891	0				0									4.41111	1.00574	4.41191	1.00252
																									374.548	23.0089	373.496	21.1458				1892	0				0									4.41389	1.00586	4.41469	1.00276
																									374.772	23.0196	373.714	21.1474				1893	0				0									4.41667	1.00524	4.41747	1.00337
																									374.994	23.0183	373.934	21.1586				1894	0				0									4.41944	1.00536	4.42024	1.00375
																									375.218	23.0294	374.184	21.1478				1895	0				0									4.42222	1.00524	4.42302	1.00461
																									375.442	23.0171	374.438	21.1509				1896	0				0									4.425	1.00536	4.4258	1.00461
																									375.656	23.0328	374.686	21.1526				1897	0				0									4.42778	1.00586	4.42858	1.00461
																									375.876	23.0252	374.91	21.1421				1898	0				0									4.43056	1.00586	4.43136	1.00522
																									376.124	23.0222	375.13	21.1446				1899	0				0									4.43333	1.00574	4.43413	1.00522
																									376.378	23.0166	375.352	21.1486				1900	0				0									4.43611	1.00574	4.43691	1.00522
																									376.63	23.0106	375.576	21.1477				1901	0				0									4.43889	1.00574	4.43969	1.00461
																									376.886	23.029	375.796	21.1373				1902	0				0									4.44167	1.00574	4.44247	1.00461
																									377.108	23.0168	376.014	21.149				1903	0				0									4.44444	1.00574	4.44524	1.00461
																									377.328	23.0235	376.266	21.1561				1904	0				0									4.44722	1.00574	4.44802	1.00461
																									377.55	23.023	376.518	21.1317				1905	0				0									4.45	1.00562	4.4508	1.00399
																									377.768	23.0238	376.772	21.1536				1906	0				0									4.45278	1.00574	4.45358	1.00423
																									377.986	23.0276	377.02	21.1382				1907	0				0									4.45556	1.00574	4.45636	1.00337
																									378.238	23.0162	377.24	21.1493				1908	0				0									4.45833	1.00574	4.45913	1.00361
																									378.486	23.02	377.458	21.1439				1909	0				0									4.46111	1.00574	4.46191	1.00314
																									378.708	22.9969	377.682	21.1426				1910	0				0									4.46389	1.00574	4.46469	1.00337
																									378.96	23.0159	377.902	21.1573				1911	0				0									4.46667	1.00562	4.46747	1.00276
																									379.184	23.0086	378.124	21.1579				1912	0				0									4.46944	1.00574	4.47024	1.00238
																									379.406	23.0162	378.348	21.1405				1913	0				0									4.47222	1.00562	4.47302	1.00214
																									379.63	23.0118	378.596	21.1421				1914	0				0									4.475	1.00574	4.4758	1.00238
																									379.846	23.0069	378.85	21.1548				1915	0				0									4.47778	1.00574	4.47858	1.00152
																									380.064	22.9961	379.104	21.143				1916	0				0									4.48056	1.00524	4.48136	1.00176
																									380.288	22.9989	379.358	21.1452				1917	0				0									4.48333	1.00524	4.48413	1.00176
																									380.512	23.0036	379.572	21.1432				1918	0				0									4.48611	1.00524	4.48691	1.00091
																									380.76	22.9968	379.796	21.1646				1919	0				0									4.48889	1.00524	4.48969	1.00114
																									381.014	23.0014	380.016	21.1523				1920	0				0									4.49167	1.00536	4.49247	1.00114
																									381.268	22.9982	380.24	21.151				1921	0				0									4.49444	1.00485	4.49524	1.00152
																									381.49	22.9982	380.462	21.1614				1922	0				0									4.49722	1.00524	4.49802	1.00238
																									381.712	22.9888	380.686	21.1646				1923	0				0									4.5	1.00536	4.5008	1.00276
																									381.968	22.9964	380.91	21.1468				1924	0				0									4.50278	1.00536	4.50358	1.00276
																									382.192	23.0061	381.132	21.1618				1925	0				0									4.50556	1.00536	4.50636	1.00361
																									382.41	23.0157	381.38	21.1507				1926	0				0									4.50833	1.00536	4.50913	1.00399
																									382.63	23.0115	381.632	21.164				1927	0				0									4.51111	1.00536	4.51191	1.00375
																									382.848	23.0104	381.882	21.1413				1928	0				0									4.51389	1.00548	4.51469	1.00461
																									383.072	22.9975	382.102	21.1531				1929	0				0									4.51667	1.00536	4.51747	1.00423
																									383.324	22.9817	382.324	21.1448				1930	0				0									4.51944	1.00485	4.52024	1.00399
																									383.578	22.976	382.548	21.1488				1931	0				0									4.52222	1.00485	4.52302	1.00337
																									383.83	22.9764	382.772	21.1443				1932	0				0									4.525	1.00485	4.5258	1.00361
																									384.082	22.9716	382.994	21.1528				1933	0				0									4.52778	1.00536	4.52858	1.00337
																									384.336	22.9892	383.214	21.1439				1934	0				0									4.53056	1.00548	4.53136	1.003
																									384.554	22.9961	383.438	21.1532				1935	0				0									4.53333	1.00548	4.53413	1.003
																									384.776	23.0058	383.656	21.1459				1936	0				0									4.53611	1.00548	4.53691	1.00276
																									384.996	23.0107	383.88	21.1542				1937	0				0									4.53889	1.00548	4.53969	1.00214
																									385.214	23.0058	384.132	21.1502				1938	0				0									4.54167	1.00548	4.54247	1.00214
																									385.46	23.0059	384.384	21.1491				1939	0				0									4.54444	1.00548	4.54524	1.00176
																									385.712	23.0008	384.636	21.1552				1940	0				0									4.54722	1.00548	4.54802	1.00214
																									385.934	22.9997	384.85	21.1533				1941	0				0									4.55	1.00598	4.5508	1.00152
																									386.154	23.0224	385.074	21.1487				1942	0				0									4.55278	1.00611	4.55358	1.00152
																									386.378	23.0048	385.294	21.1424				1943	0				0									4.55556	1.00611	4.55636	1.00152
																									386.602	23.0078	385.516	21.1603				1944	0				0									4.55833	1.00611	4.55913	1.00238
																									386.826	23.0211	385.736	21.1468				1945	0				0									4.56111	1.0056	4.56191	1.00276
																									387.044	23.0188	385.958	21.1577				1946	0				0									4.56389	1.00611	4.56469	1.003
																									387.264	23.0193	386.21	21.1491				1947	0				0									4.56667	1.0056	4.56747	1.00361
																									387.486	23.0101	386.462	21.163				1948	0				0									4.56944	1.0056	4.57024	1.00423
																									387.734	23.0242	386.716	21.1459				1949	0				0									4.57222	1.0056	4.57302	1.00399
																									387.978	23.0281	386.972	21.1437				1950	0				0									4.575	1.0056	4.5758	1.00461
																									388.2	23.0261	387.226	21.1487				1951	0				0									4.57778	1.0056	4.57858	1.00485
																									388.424	23.0231	387.478	21.1621				1952	0				0									4.58056	1.0056	4.58136	1.00546
																									388.644	23.0134	387.702	21.1539				1953	0				0									4.58333	1.0056	4.58413	1.00546
																									388.86	23.0197	387.956	21.16				1954	0				0									4.58611	1.0056	4.58691	1.00485
																									389.11	23.0197	388.176	21.1598				1955	0				0									4.58889	1.00573	4.58969	1.00485
																									389.362	23.0121	388.4	21.1547				1956	0				0									4.59167	1.00573	4.59247	1.00461
																									389.618	23.0295	388.624	21.15				1957	0				0									4.59444	1.00573	4.59524	1.00423
																									389.872	23.0284	388.846	21.1531				1958	0				0									4.59722	1.00573	4.59802	1.00423
																									390.128	23.0238	389.07	21.1635				1959	0				0									4.6	1.0056	4.6008	1.00423
																									390.374	23.0149	389.294	21.1589				1960	0				0									4.60278	1.00573	4.60358	1.00423
																									390.594	23.0275	389.508	21.1471				1961	0				0									4.60556	1.00522	4.60636	1.00361
																									390.816	23.0222	389.76	21.1494				1962	0				0									4.60833	1.00535	4.60913	1.00361
																									391.04	23.0256	390.01	21.1373				1963	0				0									4.61111	1.00547	4.61191	1.00361
																									391.26	23.014	390.258	21.1539				1964	0				0									4.61389	1.00535	4.61469	1.00276
																									391.484	23.0173	390.478	21.1496				1965	0				0									4.61667	1.00547	4.61747	1.003
																									391.732	23.021	390.694	21.1421				1966	0				0									4.61944	1.00547	4.62024	1.003
																									391.98	23.0171	390.944	21.137				1967	0				0									4.62222	1.00497	4.62302	1.00238
																									392.202	23.0186	391.196	21.1356				1968	0				0									4.625	1.00484	4.6258	1.00238
																									392.414	23.0273	391.442	21.1411				1969	0				0									4.62778	1.00497	4.62858	1.00176
																									392.638	23.0275	391.692	21.1461				1970	0				0									4.63056	1.00497	4.63136	1.00176
																									392.858	23.0258	391.912	21.149				1971	0				0									4.63333	1.00497	4.63413	1.00176
																									393.08	23.0081	392.132	21.143				1972	0				0									4.63611	1.00497	4.63691	1.00114
																									393.304	23.0059	392.354	21.152				1973	0				0									4.63889	1.00497	4.63969	1.00114
																									393.556	22.9989	392.578	21.1554				1974	0				0									4.64167	1.00497	4.64247	1.00114
																									393.81	22.9888	392.83	21.1547				1975	0				0									4.64444	1.00497	4.64524	1.00077
																									394.066	22.9792	393.084	21.1583				1976	0				0									4.64722	1.00509	4.64802	1.00029
																									394.314	22.9719	393.34	21.1449				1977	0				0									4.65	1.00497	4.6508	0.99991
																									394.562	22.9822	393.592	21.1437				1978	0				0									4.65278	1.00458	4.65358	0.99929
																									394.784	22.9732	393.846	21.134				1979	0				0									4.65556	1.00446	4.65636	0.99929
																									395.008	22.9992	394.098	21.1143				1980	0				0									4.65833	1.00509	4.65913	0.99906
																									395.232	23.004	394.318	21.1132				1981	0				0									4.66111	1.00521	4.66191	0.99906
																									395.454	23.0095	394.54	21.1191				1982	0				0									4.66389	1.00509	4.66469	0.99868
																									395.676	23.0048	394.76	21.149				1983	0				0									4.66667	1.00509	4.66747	0.99929
																									395.894	23.0079	394.984	21.1502				1984	0				0									4.66944	1.00559	4.67024	0.99967
																									396.148	23.0159	395.2	21.16				1985	0				0									4.67222	1.00572	4.67302	0.99991
																									396.4	23.0072	395.424	21.15				1986	0				0									4.675	1.00559	4.6758	1.00053
																									396.65	23.0191	395.648	21.1353				1987	0				0									4.67778	1.00572	4.67858	1.00091
																									396.904	23.0207	395.898	21.1365				1988	0				0									4.68056	1.00572	4.68136	1.00152
																									397.124	23.0227	396.15	21.1351				1989	0				0									4.68333	1.00533	4.68413	1.00238
																									397.346	23.0196	396.406	21.1528				1990	0				0									4.68611	1.00533	4.68691	1.00276
																									397.566	23.0238	396.66	21.143				1991	0				0									4.68889	1.00521	4.68969	1.003
																									397.782	23.0079	396.916	21.1533				1992	0				0									4.69167	1.00521	4.69247	1.00337
																									398.032	23.0109	397.172	21.1404				1993	0				0									4.69444	1.00533	4.69524	1.00361
																									398.288	23.0011	397.426	21.1322				1994	0				0									4.69722	1.00533	4.69802	1.00423
																									398.544	23.0054	397.674	21.1531				1995	0				0									4.7	1.00533	4.7008	1.00485
																									398.798	22.994	397.898	21.1624				1996	0				0									4.70278	1.00533	4.70358	1.00423
																									399.05	23.0182	398.12	21.1576				1997	0				0									4.70556	1.00533	4.70636	1.00399
																									399.304	22.9947	398.344	21.1488				1998	0				0									4.70833	1.00533	4.70913	1.00361
																									399.556	23.0061	398.564	21.1609				1999	0				0									4.71111	1.00483	4.71191	1.00337
																									399.772	22.9938	398.788	21.1296				2000	0				0									4.71389	1.00533	4.71469	1.003
																									399.992	23.0121	399.006	21.1369				2001	0				0									4.71667	1.00546	4.71747	1.003
																									400.214	23.0045	399.254	21.1386				2002	0				0									4.71944	1.00546	4.72024	1.003
																									400.464	23.0121	399.51	21.1455				2003	0				0									4.72222	1.00546	4.72302	1.00214
																									400.72	23.003	399.76	21.1445				2004	0				0									4.725	1.00546	4.7258	1.00238
																									400.972	23.0107	400.016	21.1475				2005	0				0									4.72778	1.00558	4.72858	1.00238
																									401.226	23.0157	400.238	21.1299				2006	0				0									4.73056	1.00546	4.73136	1.00176
																									401.482	23.0016	400.462	21.1187				2007	0				0									4.73333	1.00546	4.73413	1.00152
																									401.728	23.007	400.716	21.1478				2008	0				0									4.73611	1.00495	4.73691	1.00152
																									401.952	23.0194	400.94	21.1365				2009	0				0									4.73889	1.00508	4.73969	1.00114
																									402.17	23.0054	401.16	21.1439				2010	0				0									4.74167	1.00508	4.74247	1.00114
																									402.392	23.0062	401.378	21.1416				2011	0				0									4.74444	1.00495	4.74524	1.00053
																									402.614	23.0173	401.602	21.1452				2012	0				0									4.74722	1.00508	4.74802	1.00029
																									402.834	23.009	401.822	21.1407				2013	0				0									4.75	1.00495	4.7508	1.00114
																									403.084	23.0059	402.046	21.1468				2014	0				0									4.75278	1.00508	4.75358	1.00114
																									403.33	23.0051	402.268	21.129				2015	0				0									4.75556	1.00457	4.75636	1.00176
																									403.552	23.0103	402.52	21.1378				2016	0				0									4.75833	1.00457	4.75913	1.00214
																									403.772	23.0169	402.776	21.1155				2017	0				0									4.76111	1.0047	4.76191	1.00238
																									403.99	23.0096	403.028	21.1315				2018	0				0									4.76389	1.0047	4.76469	1.00323
																									404.21	23.0054	403.284	21.127				2019	0				0									4.76667	1.0047	4.76747	1.003
																									404.434	23.0034	403.54	21.1408				2020	0				0									4.76944	1.0052	4.77024	1.00385
																									404.686	22.9938	403.79	21.1394				2021	0				0									4.77222	1.00457	4.77302	1.00447
																									404.936	23.0087	404.042	21.1317				2022	0				0									4.775	1.0047	4.7758	1.00447
																									405.19	23.0098	404.264	21.1389				2023	0				0									4.77778	1.0047	4.77858	1.00508
																									405.438	23.0173	404.484	21.1312				2024	0				0									4.78056	1.0047	4.78136	1.00485
																									405.658	23.0332	404.708	21.1283				2025	0				0									4.78333	1.0047	4.78413	1.0057
																									405.878	23.0239	404.93	21.1305				2026	0				0									4.78611	1.0047	4.78691	1.0057
																									406.098	23.0245	405.15	21.1287				2027	0				0									4.78889	1.0047	4.78969	1.00546
																									406.32	23.0099	405.374	21.1362				2028	0				0									4.79167	1.0047	4.79247	1.0057
																									406.544	23.0106	405.594	21.137				2029	0				0									4.79444	1.00457	4.79524	1.00508
																									406.792	23.0151	405.818	21.14				2030	0				0									4.79722	1.00419	4.79802	1.00485
																									407.046	23.0205	406.04	21.1532				2031	0				0									4.8	1.00419	4.8008	1.00485
																									407.298	23.0273	406.264	21.1442				2032	0				0									4.80278	1.00419	4.80358	1.00423
																									407.52	23.038	406.516	21.1321				2033	0				0									4.80556	1.00431	4.80636	1.00447
																									407.77	23.0432	406.766	21.152				2034	0				0									4.80833	1.00431	4.80913	1.00447
																									407.992	23.0342	407.018	21.1271				2035	0				0									4.81111	1.0047	4.81191	1.00385
																									408.21	23.0349	407.242	21.1536				2036	0				0									4.81389	1.00482	4.81469	1.00385
																									408.434	23.0191	407.496	21.1398				2037	0				0									4.81667	1.00482	4.81747	1.00323
																									408.658	23.0275	407.716	21.1445				2038	0				0									4.81944	1.00482	4.82024	1.00323
																									408.876	23.0264	407.94	21.1542				2039	0				0									4.82222	1.00532	4.82302	1.00323
																									409.128	23.012	408.16	21.1449				2040	0				0									4.825	1.00532	4.8258	1.00323
																									409.38	22.9978	408.382	21.1439				2041	0				0									4.82778	1.00532	4.82858	1.00262
																									409.634	23.0244	408.606	21.1494				2042	0				0									4.83056	1.00532	4.83136	1.00262
																									409.884	23.0185	408.83	21.1321				2043	0				0									4.83333	1.00482	4.83413	1.002
																									410.108	23.0235	409.052	21.1429				2044	0				0									4.83611	1.00494	4.83691	1.002
																									410.33	23.016	409.276	21.1547				2045	0				0									4.83889	1.00494	4.83969	1.00138
																									410.55	23.0264	409.5	21.1592				2046	0				0									4.84167	1.00494	4.84247	1.00162
																									410.774	23.0163	409.718	21.1516				2047	0				0									4.84444	1.00494	4.84524	1.001
																									410.996	23.0104	409.942	21.1437				2048	0				0									4.84722	1.00545	4.84802	1.00077
																									411.22	23.0017	410.164	21.1416				2049	0				0									4.85	1.00545	4.8508	1.001
																									411.44	23.0079	410.412	21.1341				2050	0				0									4.85278	1.00557	4.85358	1.00015
																									411.662	22.9992	410.668	21.1443				2051	0				0									4.85556	1.00494	4.85636	1.00015
																									411.882	23.0154	410.914	21.1488				2052	0				0									4.85833	1.00545	4.85913	1.00015
																									412.106	23.0089	411.134	21.158				2053	0				0									4.86111	1.00557	4.86191	0.99953
																									412.362	23	411.348	21.1261				2054	0				0									4.86389	1.00506	4.86469	0.99953
																									412.612	22.9887	411.602	21.1263				2055	0				0									4.86667	1.00519	4.86747	0.99977
																									412.868	23	411.858	21.1407				2056	0				0									4.86944	1.00506	4.87024	0.99891
																									413.118	22.9972	412.112	21.1312				2057	0				0									4.87222	1.00506	4.87302	0.99853
																									413.372	23.0022	412.362	21.1305				2058	0				0									4.875	1.00506	4.8758	0.99853
																									413.594	23.0006	412.612	21.1515				2059	0				0									4.87778	1.00506	4.87858	0.9983
																									413.812	23.0179	412.834	21.1582				2060	0				0									4.88056	1.00506	4.88136	0.99792
																									414.036	23.0019	413.058	21.1602				2061	0				0									4.88333	1.00519	4.88413	0.99792
																									414.26	23.004	413.278	21.1714				2062	0				0									4.88611	1.00506	4.88691	0.9973
																									414.482	23.002	413.5	21.1605				2063	0				0									4.88889	1.00468	4.88969	0.99706
																									414.702	23.0138	413.724	21.1471				2064	0				0									4.89167	1.00468	4.89247	0.9973
																									414.922	23.0283	413.948	21.1459				2065	0				0									4.89444	1.00468	4.89524	0.99668
																									415.146	23.0219	414.168	21.1571				2066	0				0									4.89722	1.00468	4.89802	0.99645
																									415.368	23.0128	414.414	21.166				2067	0				0									4.9	1.00468	4.9008	0.99607
																									415.616	23.0093	414.668	21.163				2068	0				0									4.90278	1.00468	4.90358	0.99607
																									415.866	23.0131	414.92	21.1408				2069	0				0									4.90556	1.00456	4.90636	0.99545
																									416.09	22.994	415.176	21.1605				2070	0				0									4.90833	1.00468	4.90913	0.99607
																									416.314	22.9944	415.426	21.1414				2071	0				0									4.91111	1.00456	4.91191	0.99668
																									416.532	23.0211	415.65	21.1436				2072	0				0									4.91389	1.00468	4.91469	0.9973
																									416.752	23.0121	415.872	21.1547				2073	0				0									4.91667	1.00468	4.91747	0.99792
																									416.972	23.0194	416.094	21.1523				2074	0				0									4.91944	1.00468	4.92024	0.99853
																									417.196	23.0104	416.316	21.1535				2075	0				0									4.92222	1.00468	4.92302	0.99915
																									417.414	23.0084	416.54	21.1512				2076	0				0									4.925	1.00468	4.9258	0.99977
																									417.666	23.0118	416.76	21.1602				2077	0				0									4.92778	1.00468	4.92858	0.99977
																									417.92	23.0053	416.982	21.1539				2078	0				0									4.93056	1.00456	4.93136	1.00039
																									418.172	23.0086	417.202	21.1496				2079	0				0									4.93333	1.00406	4.93413	1.001
																									418.422	23.0173	417.45	21.1529				2080	0				0									4.93611	1.00406	4.93691	1.00162
																									418.642	22.9923	417.7	21.1681				2081	0				0									4.93889	1.00406	4.93969	1.00248
																									418.858	23.0123	417.954	21.1448				2082	0				0									4.94167	1.00406	4.94247	1.00248
																									419.082	23.0048	418.178	21.1539				2083	0				0									4.94444	1.00456	4.94524	1.00309
																									419.332	23.0182	418.4	21.1698				2084	0				0									4.94722	1.00456	4.94802	1.00309
																									419.588	23.0329	418.622	21.1692				2085	0				0									4.95	1.00494	4.9508	1.00371
																									419.844	23.0112	418.844	21.1542				2086	0				0									4.95278	1.00494	4.95358	1.00433
																									420.098	23.0199	419.066	21.14				2087	0				0									4.95556	1.00456	4.95636	1.00433
																									420.352	23.0078	419.288	21.1515				2088	0				0									4.95833	1.00494	4.95913	1.00494
																									420.604	23.0061	419.512	21.1587				2089	0				0									4.96111	1.00444	4.96191	1.00433
																									420.858	23.0264	419.734	21.1515				2090	0				0									4.96389	1.00444	4.96469	1.00433
																									421.106	23.0249	419.954	21.1528				2091	0				0									4.96667	1.00444	4.96747	1.00433
																									421.33	23.0163	420.176	21.1638				2092	0				0									4.96944	1.00444	4.97024	1.00395
																									421.552	23.0163	420.428	21.1533				2093	0				0									4.97222	1.00456	4.97302	1.00371
																									421.77	23.0211	420.68	21.1472				2094	0				0									4.975	1.00393	4.9758	1.00309
																									421.99	23.0056	420.936	21.1536				2095	0				0									4.97778	1.00393	4.97858	1.00333
																									422.242	22.9995	421.186	21.1519				2096	0				0									4.98056	1.00406	4.98136	1.00309
																									422.496	23.0103	421.434	21.152				2097	0				0									4.98333	1.00393	4.98413	1.00271
																									422.746	23.0118	421.654	21.1555				2098	0				0									4.98611	1.00393	4.98691	1.00295
																									423	23.0303	421.876	21.1487				2099	0				0									4.98889	1.00444	4.98969	1.0021
																									423.254	23.027	422.098	21.1405				2100	0				0									4.99167	1.00482	4.99247	1.0021
																									423.508	23.0329	422.32	21.1461				2101	0				0									4.99444	1.00482	4.99524	1.0021
																									423.732	23.0137	422.542	21.1517				2102	0				0									4.99722	1.00482	4.99802	1.00148
																									423.984	23.0135	422.794	21.1416				2103	0				0									5	1.00532	5.0008	1.00148
																									424.202	23.0106	423.044	21.1413				2104	0				0									5.00278	1.00532	5.00358	1.00086
																									424.422	23.0101	423.296	21.1456				2105	0				0									5.00556	1.00532	5.00636	1.00086
																									424.67	22.9991	423.548	21.1496				2106	0				0									5.00833	1.00545	5.00913	1.0011
																									424.916	23.0146	423.77	21.1487				2107	0				0									5.01111	1.00532	5.01191	1.00148
																									425.132	23.0146	423.994	21.1398				2108	0				0									5.01389	1.0052	5.01469	1.0021
																									425.356	23.0101	424.21	21.1523				2109	0				0									5.01667	1.00482	5.01747	1.00295
																									425.578	23.0176	424.43	21.1483				2110	0				0									5.01944	1.00482	5.02024	1.00333
																									425.796	23.0287	424.68	21.1446				2111	0				0									5.02222	1.00482	5.02302	1.00333
																									426.02	23.028	424.93	21.1641				2112	0				0									5.025	1.00482	5.0258	1.00395
																									426.242	23.021	425.186	21.1544				2113	0				0									5.02778	1.00482	5.02858	1.00457
																									426.466	22.9916	425.436	21.1596				2114	0				0									5.03056	1.00482	5.03136	1.0048
																									426.718	23.0084	425.66	21.1568				2115	0				0									5.03333	1.00482	5.03413	1.00395
																									426.97	23.0067	425.908	21.1478				2116	0				0									5.03611	1.0047	5.03691	1.00395
																									427.218	23.0228	426.132	21.1405				2117	0				0									5.03889	1.00532	5.03969	1.00395
																									427.438	23.0062	426.346	21.1506				2118	0				0									5.04167	1.00532	5.04247	1.00333
																									427.658	23.0301	426.57	21.1357				2119	0				0									5.04444	1.00532	5.04524	1.00357
																									427.878	23.025	426.794	21.1522				2120	0				0									5.04722	1.00532	5.04802	1.00271
																									428.098	23.036	427.048	21.128				2121	0				0									5.05	1.00532	5.0508	1.00271
																									428.322	23.0185	427.3	21.1531				2122	0				0									5.05278	1.00532	5.05358	1.00271
																									428.544	23.0089	427.554	21.1403				2123	0				0									5.05556	1.00532	5.05636	1.00233
																									428.794	22.9997	427.806	21.1301				2124	0				0									5.05833	1.00482	5.05913	1.0021
																									429.046	22.9963	428.052	21.1475				2125	0				0									5.06111	1.00482	5.06191	1.00148
																									429.298	22.982	428.272	21.1351				2126	0				0									5.06389	1.00482	5.06469	1.00172
																									429.516	22.9918	428.496	21.1686				2127	0				0									5.06667	1.00494	5.06747	1.00148
																									429.74	23.0005	428.72	21.1596				2128	0				0									5.06944	1.00494	5.07024	1.00086
																									429.962	22.9978	428.94	21.1369				2129	0				0									5.07222	1.00494	5.07302	1.00086
																									430.182	23.0129	429.16	21.1455				2130	0				0									5.075	1.00444	5.0758	1.00086
																									430.402	23.0134	429.412	21.1504				2131	0				0									5.07778	1.00444	5.07858	1.00048
																									430.624	23.0126	429.666	21.1366				2132	0				0									5.08056	1.00431	5.08136	1.00048
																									430.872	23.0003	429.918	21.1522				2133	0				0									5.08333	1.00444	5.08413	0.99986
																									431.128	23.0056	430.168	21.1599				2134	0				0									5.08611	1.00444	5.08691	0.99986
																									431.376	22.9999	430.392	21.1433				2135	0				0									5.08889	1.00444	5.08969	0.99901
																									431.592	22.9915	430.612	21.1538				2136	0				0									5.09167	1.00444	5.09247	0.99901
																									431.808	22.985	430.836	21.1549				2137	0				0									5.09444	1.00393	5.09524	0.99863
																									432.032	22.9822	431.058	21.1567				2138	0				0									5.09722	1.00393	5.09802	0.99839
																									432.284	22.9888	431.278	21.1504				2139	0				0									5.1	1.00444	5.1008	0.99925
																									432.534	22.9992	431.502	21.1573				2140	0				0									5.10278	1.00456	5.10358	0.99963
																									432.79	23.0188	431.722	21.1545				2141	0				0									5.10556	1.00456	5.10636	0.99963
																									433.042	23.0188	431.97	21.151				2142	0				0									5.10833	1.00494	5.10913	1.00024
																									433.296	23.0384	432.226	21.1574				2143	0				0									5.11111	1.00494	5.11191	1.0011
																									433.552	23.0236	432.476	21.1627				2144	0				0									5.11389	1.00506	5.11469	1.00148
																									433.808	23.0048	432.724	21.16				2145	0				0									5.11667	1.00506	5.11747	1.0021
																									434.062	23.0078	432.942	21.1641				2146	0				0									5.11944	1.00506	5.12024	1.00233
																									434.284	22.9983	433.166	21.1483				2147	0				0									5.12222	1.00506	5.12302	1.00271
																									434.5	22.9963	433.388	21.1483				2148	0				0									5.125	1.00519	5.1258	1.00357
																									434.724	23.0073	433.608	21.1649				2149	0				0									5.12778	1.00506	5.12858	1.00271
																									434.942	23.0059	433.858	21.1552				2150	0				0									5.13056	1.00506	5.13136	1.00271
																									435.162	23.003	434.106	21.1478				2151	0				0									5.13333	1.00456	5.13413	1.00233
																									435.414	23.0016	434.362	21.1561				2152	0				0									5.13611	1.00468	5.13691	1.0021
																									435.668	22.9938	434.612	21.1305				2153	0				0									5.13889	1.00468	5.13969	1.00233
																									435.922	23.0138	434.836	21.1567				2154	0				0									5.14167	1.00456	5.14247	1.00148
																									436.17	23.0073	435.06	21.1414				2155	0				0									5.14444	1.00468	5.14524	1.00148
																									436.426	22.9957	435.278	21.1443				2156	0				0									5.14722	1.00468	5.14802	1.0011
																									436.65	22.9921	435.5	21.1595				2157	0				0									5.15	1.00468	5.1508	1.00086
																									436.872	22.9924	435.722	21.1487				2158	0				0									5.15278	1.00468	5.15358	1.00024
																									437.092	23.003	435.942	21.1538				2159	0				0									5.15556	1.00418	5.15636	1.00048
																									437.312	22.9974	436.164	21.1385				2160	0				0									5.15833	1.00418	5.15913	0.99986
																									437.534	22.9949	436.386	21.1407				2161	0				0									5.16111	1.00418	5.16191	0.99963
																									437.756	23.0037	436.638	21.1494				2162	0				0									5.16389	1.0043	5.16469	0.99901
																									437.976	23.0124	436.894	21.1442																		5.16667	1.0043	5.16747	0.99925
																									438.228	23.0152	437.144	21.1359																		5.16944	1.0043	5.17024	0.99925
																									438.48	23.0152	437.4	21.1429																		5.17222	1.0038	5.17302	0.99925
																									438.73	23.0067	437.656	21.164																		5.175	1.0038	5.1758	0.99963
																									438.954	23.0033	437.906	21.1488																		5.17778	1.0038	5.17858	1.00048
																									439.21	23.0143	438.128	21.1389																		5.18056	1.0038	5.18136	1.00048
																									439.464	23.0124	438.344	21.1509																		5.18333	1.0043	5.18413	1.0011
																									439.688	23.0072	438.59	21.1517																		5.18611	1.00442	5.18691	1.00172
																									439.91	23.0065	438.838	21.1462																		5.18889	1.0043	5.18969	1.00233
																									440.128	23.0107	439.094	21.1596																		5.19167	1.00481	5.19247	1.00233
																									440.346	23.0056	439.344	21.1481																		5.19444	1.00493	5.19524	1.00295
																									440.568	23.0109	439.568	21.1542																		5.19722	1.00493	5.19802	1.00357
																									440.82	23.0135	439.792	21.1375																		5.2	1.00493	5.2008	1.00443
																									441.074	23.0233	440.008	21.1499																		5.20278	1.00481	5.20358	1.00419
																									441.33	23.0092	440.232	21.1392																		5.20556	1.00493	5.20636	1.0048
																									441.578	23.0036	440.45	21.1416																		5.20833	1.00493	5.20913	1.00504
																									441.8	22.9964	440.698	21.1424																		5.21111	1.00493	5.21191	1.00566
																									442.052	23.0058	440.952	21.1682																		5.21389	1.00442	5.21469	1.00628
																									442.276	22.9983	441.208	21.1611																		5.21667	1.00455	5.21747	1.00604
																									442.498	22.9915	441.46	21.1676																		5.21944	1.00455	5.22024	1.00604
																									442.714	22.9944	441.71	21.1592																		5.22222	1.00442	5.22302	1.00666
																									442.964	23.0014	441.934	21.1551																		5.225	1.00455	5.2258	1.00652
																									443.22	23.0048	442.154	21.1426																		5.22778	1.00493	5.22858	1.00628
																									443.472	23.0011	442.372	21.1678																		5.23056	1.00455	5.23136	1.00604
																									443.726	22.9927	442.596	21.1665																		5.23333	1.00455	5.23413	1.00542
																									443.978	23.0065	442.844	21.172																		5.23611	1.00455	5.23691	1.00542
																									444.23	23.0048	443.098	21.1625																		5.23889	1.00455	5.23969	1.00504
																									444.45	23.0096	443.354	21.1427																		5.24167	1.00455	5.24247	1.00504
																									444.668	23.012	443.606	21.1643																		5.24444	1.00455	5.24524	1.00528
																									444.892	23.0208	443.856	21.1608																		5.24722	1.00404	5.24802	1.00504
																									445.11	23.0107	444.078	21.1627																		5.25	1.00417	5.2508	1.00466
																									445.362	23.0213	444.3	21.1612																		5.25278	1.00417	5.25358	1.00466
																									445.612	23.0082	444.522	21.1584																		5.25556	1.00417	5.25636	1.00405
																									445.86	23.0047	444.742	21.1478																		5.25833	1.00429	5.25913	1.00405
																									446.084	23.0023	444.964	21.1714																		5.26111	1.00404	5.26191	1.00381
																									446.34	22.9924	445.182	21.1584																		5.26389	1.00417	5.26469	1.00343
																									446.558	22.9845	445.434	21.1595																		5.26667	1.00417	5.26747	1.00343
																									446.782	22.982	445.688	21.151																		5.26944	1.00429	5.27024	1.00319
																									447.006	22.9702	445.934	21.1705																		5.27222	1.00479	5.27302	1.00281
																									447.23	22.9829	446.158	21.1608																		5.275	1.00479	5.2758	1.00257
																									447.452	23.0027	446.382	21.1576																		5.27778	1.00429	5.27858	1.00195
																									447.676	22.9964	446.634	21.1599																		5.28056	1.00429	5.28136	1.00195
																									447.9	23.0073	446.856	21.1685																		5.28333	1.00417	5.28413	1.00195
																									448.118	23.0036	447.08	21.1707																		5.28611	1.00441	5.28691	1.00219
																									448.342	23.0072	447.298	21.1898																		5.28889	1.00429	5.28969	1.00134
																									448.566	22.986	447.522	21.1691																		5.29167	1.00429	5.29247	1.00158
																									448.788	22.9843	447.746	21.137																		5.29444	1.00429	5.29524	1.00096
																									449.012	23.0059	447.962	21.152																		5.29722	1.00429	5.29802	1.00096
																									449.262	23.0014	448.218	21.151																		5.3	1.00492	5.3008	1.00096
																									449.518	22.9949	448.47	21.1554																		5.30278	1.00479	5.30358	1.00034
																									449.766	22.9952	448.722	21.1583																		5.30556	1.00441	5.30636	1.00034
																									450.02	22.985	448.972	21.1445																		5.30833	1.00429	5.30913	0.99972
																									450.276	22.9966	449.196	21.1523																		5.31111	1.00429	5.31191	0.99972
																									450.532	22.9941	449.442	21.1365																		5.31389	1.00429	5.31469	0.9991
																									450.756	22.9982	449.666	21.1516																		5.31667	1.00429	5.31747	0.9991
																									450.978	22.9947	449.888	21.1634																		5.31944	1.00429	5.32024	0.99849
																									451.2	23.0017	450.112	21.1442																		5.32222	1.00441	5.32302	0.99849
																									451.42	23.0092	450.332	21.1507																		5.325	1.00441	5.3258	0.99787
																									451.642	23.02	450.584	21.1481																		5.32778	1.00492	5.32858	0.99787
																									451.86	23.0124	450.834	21.1675																		5.33056	1.00429	5.33136	0.99787
																									452.108	22.9986	451.086	21.1612																		5.33333	1.00441	5.33413	0.99787
																									452.364	23.0117	451.338	21.156																		5.33611	1.00441	5.33691	0.99849
																									452.618	23.0137	451.56	21.1589																		5.33889	1.00492	5.33969	0.99887
																									452.874	23.016	451.78	21.1743																		5.34167	1.00441	5.34247	0.99972
																									453.13	23.0188	452	21.1707																		5.34444	1.00453	5.34524	1.00034
																									453.382	23.0301	452.222	21.1678																		5.34722	1.00453	5.34802	1.00034
																									453.636	23.0199	452.446	21.1624																		5.35	1.00453	5.3508	1.00072
																									453.89	23.0177	452.664	21.1549																		5.35278	1.00453	5.35358	1.00158
																									454.112	23.0191	452.916	21.1554																		5.35556	1.00453	5.35636	1.00158
																									454.364	23.0266	453.172	21.1549																		5.35833	1.00441	5.35913	1.00219
																									454.582	23.0219	453.422	21.1606																		5.36111	1.00403	5.36191	1.00281
																									454.802	23.0081	453.678	21.1618																		5.36389	1.00403	5.36469	1.00343
																									455.026	23.0034	453.934	21.1565																		5.36667	1.00391	5.36747	1.00343
																									455.244	22.9997	454.184	21.1606																		5.36944	1.00403	5.37024	1.00429
																									455.468	23.0058	454.406	21.1637																		5.37222	1.00403	5.37302	1.0049
																									455.722	23.0124	454.628	21.149																		5.375	1.00403	5.3758	1.0049
																									455.976	23.0022	454.846	21.165																		5.37778	1.00403	5.37858	1.00552
																									456.226	23.0073	455.07	21.1555																		5.38056	1.00403	5.38136	1.00552
																									456.474	22.9901	455.294	21.1592																		5.38333	1.00428	5.38413	1.00552
																									456.694	22.9919	455.518	21.165																		5.38611	1.00415	5.38691	1.00614
																									456.914	23	455.736	21.1618																		5.38889	1.00415	5.38969	1.00614
																									457.136	22.9839	455.96	21.1529																		5.39167	1.00453	5.39247	1.00552
																									457.36	22.991	456.212	21.1458																		5.39444	1.00466	5.39524	1.00552
																									457.584	23.0019	456.462	21.1611																		5.39722	1.00466	5.39802	1.00552
																									457.806	23.0069	456.718	21.1723																		5.4	1.00466	5.4008	1.00552
																									458.058	23.0225	456.972	21.157																		5.40278	1.00466	5.40358	1.0049
																									458.314	23.0016	457.22	21.1474																		5.40556	1.00466	5.40636	1.00514
																									458.564	23.0062	457.444	21.1587																		5.40833	1.00466	5.40913	1.0049
																									458.818	23.0069	457.668	21.1491																		5.41111	1.00415	5.41191	1.00429
																									459.07	23.0034	457.892	21.1734																		5.41389	1.00415	5.41469	1.00429
																									459.322	23.0112	458.114	21.1497																		5.41667	1.00415	5.41747	1.00367
																									459.544	23.0051	458.334	21.1449																		5.41944	1.00415	5.42024	1.00367
																									459.762	23.004	458.554	21.1573																		5.42222	1.00428	5.42302	1.00305
																									459.984	23.0064	458.776	21.1568																		5.425	1.00415	5.4258	1.00305
																									460.204	23.0143	459	21.157																		5.42778	1.00466	5.42858	1.00305
																									460.426	23.014	459.224	21.1576																		5.43056	1.00428	5.43136	1.00329
																									460.65	23.0363	459.446	21.1568																		5.43333	1.00415	5.43413	1.00305
																									460.904	23.0134	459.698	21.1455																		5.43611	1.00428	5.43691	1.00243
																									461.158	23.0214	459.952	21.1577																		5.43889	1.00415	5.43969	1.00243
																									461.414	23.0137	460.208	21.1403																		5.44167	1.00415	5.44247	1.00181
																									461.668	23.0107	460.456	21.1497																		5.44444	1.00428	5.44524	1.00158
																									461.922	23.0199	460.71	21.1404																		5.44722	1.00377	5.44802	1.00181
																									462.178	23.0013	460.934	21.1611																		5.45	1.00377	5.4508	1.0012
																									462.432	23.0247	461.156	21.1608																		5.45278	1.00377	5.45358	1.00158
																									462.684	23.0196	461.412	21.163																		5.45556	1.00428	5.45636	1.00181
																									462.94	23.0241	461.658	21.1689																		5.45833	1.00428	5.45913	1.00243
																									463.196	23.0303	461.882	21.1523																		5.46111	1.00428	5.46191	1.00305
																									463.448	23.0134	462.106	21.1541																		5.46389	1.00428	5.46469	1.00305
																									463.67	23.0278	462.33	21.1477																		5.46667	1.0044	5.46747	1.00367
																									463.894	23.0284	462.552	21.141																		5.46944	1.00478	5.47024	1.00429
																									464.118	23.0231	462.774	21.1296																		5.47222	1.00478	5.47302	1.0049
																									464.34	23.0208	462.994	21.1691																		5.475	1.00428	5.4758	1.00466
																									464.56	23.0284	463.218	21.1574																		5.47778	1.0044	5.47858	1.00552
																									464.782	23.0272	463.44	21.1714																		5.48056	1.00428	5.48136	1.00528
																									465.002	23.0281	463.692	21.1458																		5.48333	1.00428	5.48413	1.00614
																									465.252	23.0367	463.944	21.149																		5.48611	1.00428	5.48691	1.0059
																									465.504	23.025	464.19	21.1443																		5.48889	1.0044	5.48969	1.00676
																									465.756	23.0118	464.412	21.1711																		5.49167	1.00389	5.49247	1.00652
																									466.012	23.0128	464.63	21.1634																		5.49444	1.00389	5.49524	1.00676
																									466.266	23.0148	464.852	21.1496																		5.49722	1.00377	5.49802	1.00738
																									466.52	23.0193	465.076	21.1586																		5.5	1.00389	5.5008	1.00738
																									466.74	23.0141	465.296	21.1573																		5.50278	1.00389	5.50358	1.00652
																									466.956	23.0182	465.518	21.1576																		5.50556	1.00377	5.50636	1.007
																									467.18	23.0123	465.77	21.1423																		5.50833	1.00339	5.50913	1.00676
																									467.398	23.0014	466.02	21.148																		5.51111	1.00339	5.51191	1.00676
																									467.648	23.0162	466.276	21.1571																		5.51389	1.00327	5.51469	1.00614
																									467.902	23.0151	466.528	21.1507																		5.51667	1.00327	5.51747	1.00614
																									468.152	23.009	466.75	21.1536																		5.51944	1.00339	5.52024	1.00614
																									468.404	23.012	466.97	21.1621																		5.52222	1.00276	5.52302	1.00614
																									468.624	22.9896	467.194	21.1583																		5.525	1.00327	5.5258	1.00552
																									468.846	22.9912	467.416	21.1662																		5.52778	1.00327	5.52858	1.00528
																									469.066	22.9834	467.64	21.1548																		5.53056	1.00389	5.53136	1.0049
																									469.286	23.002	467.86	21.1478																		5.53333	1.00389	5.53413	1.00466
																									469.506	23.0048	468.08	21.1649																		5.53611	1.00402	5.53691	1.0049
																									469.762	23.0099	468.302	21.1788																		5.53889	1.00389	5.53969	1.0049
																									470.016	23.002	468.554	21.1777																		5.54167	1.00402	5.54247	1.00429
[truncated: 152,060 more rows]

## Sheet: Figure 2
Figure 5d
		Parameter 1	Parameter 2	Parameter 3	Parameter 4	Parameter 5	Parameter 6
	Data 1
		Parameter a	Parameter b	Parameter c	Parameter d	Parameter e	Parameter f
	Data 2
		Parameter x	Parameter y	Parameter z
	Data 3
